# Supplementary material for: Data from docking simulations to develop an efficient strategy able to evaluate the interactions between RAGE and MDA-induced albumin adducts
Source: Data Brief. 2017 May 6;12:656–61. doi: 10.1016/j.dib.2017.05.009 (PMC5435577; doi:10.1016/j.dib.2017.05.009)
Supplement: Supplementary file 2 — Supplementary material [file mmc2.zip › mmc2.pdb]

REMARK   4
REMARK   4 File created by VEGA ZZ 3.1.1
REMARK   4
ATOM      1  N   GLY A   1       4.208   2.234  -2.030  1.00  0.00      A1   N
ATOM      2  C1  GLY A   1       5.402   2.610  -1.167  1.00  0.00      A1   C
ATOM      3  CA  GLY A   1       4.372   0.913  -2.608  1.00  0.00      A1   C
ATOM      4  C   GLY A   1       4.767  -0.127  -1.577  1.00  0.00      A1   C
ATOM      5  O   GLY A   1       5.431   0.190  -0.590  1.00  0.00      A1   O
ATOM      6  N   SER A   2       4.357  -1.370  -1.806  1.00  0.00      A1   N
ATOM      7  CA  SER A   2       4.667  -2.458  -0.886  1.00  0.00      A1   C
ATOM      8  C   SER A   2       4.220  -3.799  -1.460  1.00  0.00      A1   C
ATOM      9  O   SER A   2       3.301  -3.861  -2.276  1.00  0.00      A1   O
ATOM     10  CB  SER A   2       3.953  -2.228   0.464  1.00  0.00      A1   C
ATOM     11  OG  SER A   2       2.625  -1.763   0.236  1.00  0.00      A1   O
ATOM     12  N   ALA A   3       4.877  -4.869  -1.027  1.00  0.00      A1   N
ATOM     13  CA  ALA A   3       4.546  -6.210  -1.495  1.00  0.00      A1   C
ATOM     14  C   ALA A   3       3.105  -6.572  -1.151  1.00  0.00      A1   C
ATOM     15  O   ALA A   3       2.821  -7.041  -0.049  1.00  0.00      A1   O
ATOM     16  CB  ALA A   3       5.491  -7.177  -0.777  1.00  0.00      A1   C
ATOM     17  N   GLN A   4       2.202  -6.351  -2.098  1.00  0.00      A1   N
ATOM     18  CA  GLN A   4       0.790  -6.653  -1.894  1.00  0.00      A1   C
ATOM     19  C   GLN A   4       0.454  -8.052  -2.396  1.00  0.00      A1   C
ATOM     20  O   GLN A   4       0.840  -8.435  -3.500  1.00  0.00      A1   O
ATOM     21  CB  GLN A   4      -0.082  -5.578  -2.559  1.00  0.00      A1   C
ATOM     22  CG  GLN A   4      -1.530  -5.602  -2.032  1.00  0.00      A1   C
ATOM     23  CD  GLN A   4      -2.389  -4.478  -2.635  1.00  0.00      A1   C
ATOM     24  OE1 GLN A   4      -2.004  -3.314  -2.684  1.00  0.00      A1   O
ATOM     25  NE2 GLN A   4      -3.577  -4.901  -3.093  1.00  0.00      A1   N
ATOM     26  N   ASN A   5      -0.268  -8.813  -1.579  1.00  0.00      A1   N
ATOM     27  CA  ASN A   5      -0.656 -10.171  -1.942  1.00  0.00      A1   C
ATOM     28  C   ASN A   5      -1.993 -10.178  -2.676  1.00  0.00      A1   C
ATOM     29  O   ASN A   5      -3.012  -9.752  -2.133  1.00  0.00      A1   O
ATOM     30  CB  ASN A   5      -0.651 -11.091  -0.706  1.00  0.00      A1   C
ATOM     31  CG  ASN A   5      -1.695 -10.730   0.361  1.00  0.00      A1   C
ATOM     32  OD1 ASN A   5      -2.765 -11.317   0.424  1.00  0.00      A1   O
ATOM     33  ND2 ASN A   5      -1.323  -9.747   1.196  1.00  0.00      A1   N
ATOM     34  N   ILE A   6      -1.981 -10.666  -3.912  1.00  0.00      A1   N
ATOM     35  CA  ILE A   6      -3.192 -10.730  -4.719  1.00  0.00      A1   C
ATOM     36  C   ILE A   6      -3.422 -12.139  -5.254  1.00  0.00      A1   C
ATOM     37  O   ILE A   6      -2.571 -12.702  -5.942  1.00  0.00      A1   O
ATOM     38  CB  ILE A   6      -3.122  -9.714  -5.895  1.00  0.00      A1   C
ATOM     39  CG1 ILE A   6      -3.226  -8.244  -5.434  1.00  0.00      A1   C
ATOM     40  CG2 ILE A   6      -4.227  -9.960  -6.939  1.00  0.00      A1   C
ATOM     41  CD1 ILE A   6      -1.911  -7.629  -4.959  1.00  0.00      A1   C
ATOM     42  N   THR A   7      -4.582 -12.706  -4.933  1.00  0.00      A1   N
ATOM     43  CA  THR A   7      -4.926 -14.049  -5.381  1.00  0.00      A1   C
ATOM     44  C   THR A   7      -5.769 -14.007  -6.650  1.00  0.00      A1   C
ATOM     45  O   THR A   7      -6.651 -13.161  -6.793  1.00  0.00      A1   O
ATOM     46  CB  THR A   7      -5.636 -14.840  -4.262  1.00  0.00      A1   C
ATOM     47  OG1 THR A   7      -6.956 -14.355  -4.065  1.00  0.00      A1   O
ATOM     48  CG2 THR A   7      -4.814 -14.811  -2.958  1.00  0.00      A1   C
ATOM     49  N   ALA A   8      -5.491 -14.925  -7.571  1.00  0.00      A1   N
ATOM     50  CA  ALA A   8      -6.226 -14.993  -8.827  1.00  0.00      A1   C
ATOM     51  C   ALA A   8      -6.319 -16.429  -9.331  1.00  0.00      A1   C
ATOM     52  O   ALA A   8      -5.632 -17.319  -8.830  1.00  0.00      A1   O
ATOM     53  CB  ALA A   8      -5.511 -14.113  -9.857  1.00  0.00      A1   C
ATOM     54  N   ARG A   9      -7.175 -16.649 -10.324  1.00  0.00      A1   N
ATOM     55  CA  ARG A   9      -7.360 -17.978 -10.893  1.00  0.00      A1   C
ATOM     56  C   ARG A   9      -7.000 -17.988 -12.376  1.00  0.00      A1   C
ATOM     57  O   ARG A   9      -7.172 -16.988 -13.074  1.00  0.00      A1   O
ATOM     58  CB  ARG A   9      -8.757 -18.561 -10.597  1.00  0.00      A1   C
ATOM     59  CG  ARG A   9      -8.988 -19.117  -9.172  1.00  0.00      A1   C
ATOM     60  CD  ARG A   9      -8.801 -18.161  -7.978  1.00  0.00      A1   C
ATOM     61  NE  ARG A   9      -9.504 -16.909  -8.195  1.00  0.00      A1   N
ATOM     62  CZ  ARG A   9      -9.526 -15.840  -7.414  1.00  0.00      A1   C
ATOM     63  NH1 ARG A   9      -8.831 -15.780  -6.311  1.00  0.00      A1   N
ATOM     64  NH2 ARG A   9     -10.257 -14.830  -7.773  1.00  0.00      A1   N
ATOM     65  N   ILE A  10      -6.501 -19.125 -12.851  1.00  0.00      A1   N
ATOM     66  CA  ILE A  10      -6.119 -19.265 -14.251  1.00  0.00      A1   C
ATOM     67  C   ILE A  10      -7.259 -18.851 -15.176  1.00  0.00      A1   C
ATOM     68  O   ILE A  10      -8.350 -19.415 -15.125  1.00  0.00      A1   O
ATOM     69  CB  ILE A  10      -5.686 -20.729 -14.485  1.00  0.00      A1   C
ATOM     70  CG1 ILE A  10      -4.510 -21.105 -13.561  1.00  0.00      A1   C
ATOM     71  CG2 ILE A  10      -5.316 -20.997 -15.956  1.00  0.00      A1   C
ATOM     72  CD1 ILE A  10      -4.258 -22.611 -13.481  1.00  0.00      A1   C
ATOM     73  N   GLY A  11      -6.995 -17.861 -16.025  1.00  0.00      A1   N
ATOM     74  CA  GLY A  11      -8.006 -17.388 -16.951  1.00  0.00      A1   C
ATOM     75  C   GLY A  11      -8.870 -16.294 -16.357  1.00  0.00      A1   C
ATOM     76  O   GLY A  11      -9.865 -15.887 -16.956  1.00  0.00      A1   O
ATOM     77  N   GLU A  12      -8.489 -15.817 -15.176  1.00  0.00      A1   N
ATOM     78  CA  GLU A  12      -9.238 -14.763 -14.501  1.00  0.00      A1   C
ATOM     79  C   GLU A  12      -8.548 -13.413 -14.665  1.00  0.00      A1   C
ATOM     80  O   GLU A  12      -7.323 -13.303 -14.607  1.00  0.00      A1   O
ATOM     81  CB  GLU A  12      -9.330 -14.882 -12.966  1.00  0.00      A1   C
ATOM     82  CG  GLU A  12     -10.442 -15.769 -12.393  1.00  0.00      A1   C
ATOM     83  CD  GLU A  12     -10.493 -15.582 -10.857  1.00  0.00      A1   C
ATOM     84  OE1 GLU A  12      -9.579 -14.998 -10.291  1.00  0.00      A1   O
ATOM     85  OE2 GLU A  12     -11.427 -16.024 -10.197  1.00  0.00      A1   O
ATOM     86  N   PRO A  13      -9.350 -12.359 -14.875  1.00  0.00      A1   N
ATOM     87  CA  PRO A  13      -8.838 -10.997 -15.052  1.00  0.00      A1   C
ATOM     88  C   PRO A  13      -8.260 -10.423 -13.763  1.00  0.00      A1   C
ATOM     89  O   PRO A  13      -8.769 -10.684 -12.672  1.00  0.00      A1   O
ATOM     90  CB  PRO A  13     -10.055 -10.212 -15.546  1.00  0.00      A1   C
ATOM     91  CG  PRO A  13     -11.248 -10.962 -14.964  1.00  0.00      A1   C
ATOM     92  CD  PRO A  13     -10.811 -12.427 -14.939  1.00  0.00      A1   C
ATOM     93  N   LEU A  14      -7.196  -9.640 -13.895  1.00  0.00      A1   N
ATOM     94  CA  LEU A  14      -6.548  -9.028 -12.740  1.00  0.00      A1   C
ATOM     95  C   LEU A  14      -6.035  -7.632 -13.079  1.00  0.00      A1   C
ATOM     96  O   LEU A  14      -5.545  -7.391 -14.183  1.00  0.00      A1   O
ATOM     97  CB  LEU A  14      -5.403  -9.960 -12.312  1.00  0.00      A1   C
ATOM     98  CG  LEU A  14      -5.001  -9.832 -10.837  1.00  0.00      A1   C
ATOM     99  CD1 LEU A  14      -6.146 -10.309  -9.927  1.00  0.00      A1   C
ATOM    100  CD2 LEU A  14      -3.722 -10.637 -10.581  1.00  0.00      A1   C
ATOM    101  N   VAL A  15      -6.150  -6.716 -12.123  1.00  0.00      A1   N
ATOM    102  CA  VAL A  15      -5.694  -5.345 -12.319  1.00  0.00      A1   C
ATOM    103  C   VAL A  15      -4.652  -4.958 -11.276  1.00  0.00      A1   C
ATOM    104  O   VAL A  15      -4.715  -5.398 -10.126  1.00  0.00      A1   O
ATOM    105  CB  VAL A  15      -6.922  -4.404 -12.277  1.00  0.00      A1   C
ATOM    106  CG1 VAL A  15      -6.580  -2.956 -12.671  1.00  0.00      A1   C
ATOM    107  CG2 VAL A  15      -8.050  -4.927 -13.180  1.00  0.00      A1   C
ATOM    108  N   LEU A  16      -3.696  -4.130 -11.681  1.00  0.00      A1   N
ATOM    109  CA  LEU A  16      -2.640  -3.681 -10.781  1.00  0.00      A1   C
ATOM    110  C   LEU A  16      -2.470  -2.166 -10.853  1.00  0.00      A1   C
ATOM    111  O   LEU A  16      -2.688  -1.555 -11.900  1.00  0.00      A1   O
ATOM    112  CB  LEU A  16      -1.355  -4.464 -11.083  1.00  0.00      A1   C
ATOM    113  CG  LEU A  16      -1.503  -5.978 -10.815  1.00  0.00      A1   C
ATOM    114  CD1 LEU A  16      -0.323  -6.744 -11.396  1.00  0.00      A1   C
ATOM    115  CD2 LEU A  16      -1.643  -6.299  -9.322  1.00  0.00      A1   C
ATOM    116  N   LYS A  17      -2.077  -1.566  -9.735  1.00  0.00      A1   N
ATOM    117  CA  LYS A  17      -1.874  -0.124  -9.670  1.00  0.00      A1   C
ATOM    118  C   LYS A  17      -0.400   0.209  -9.469  1.00  0.00      A1   C
ATOM    119  O   LYS A  17       0.355  -0.583  -8.902  1.00  0.00      A1   O
ATOM    120  CB  LYS A  17      -2.842   0.676  -8.771  1.00  0.00      A1   C
ATOM    121  CG  LYS A  17      -2.687   2.229  -8.861  1.00  0.00      A1   C
ATOM    122  CD  LYS A  17      -2.889   2.860 -10.269  1.00  0.00      A1   C
ATOM    123  CE  LYS A  17      -2.393   4.323 -10.405  1.00  0.00      A1   C
ATOM    124  NZ  LYS A  17      -2.462   4.880 -11.768  1.00  0.00      A1   N
ATOM    125  N   CYS A  18       0.006   1.386  -9.935  1.00  0.00      A1   N
ATOM    126  CA  CYS A  18       1.390   1.824  -9.806  1.00  0.00      A1   C
ATOM    127  C   CYS A  18       1.522   2.897  -8.729  1.00  0.00      A1   C
ATOM    128  O   CYS A  18       1.230   4.070  -8.966  1.00  0.00      A1   O
ATOM    129  CB  CYS A  18       1.894   2.332 -11.161  1.00  0.00      A1   C
ATOM    130  SG  CYS A  18       3.697   2.280 -11.288  1.00  0.00      A1   S
ATOM    131  N   LYS A  19       1.964   2.488  -7.546  1.00  0.00      A1   N
ATOM    132  CA  LYS A  19       2.137   3.413  -6.431  1.00  0.00      A1   C
ATOM    133  C   LYS A  19       3.097   4.539  -6.802  1.00  0.00      A1   C
ATOM    134  O   LYS A  19       4.257   4.295  -7.132  1.00  0.00      A1   O
ATOM    135  CB  LYS A  19       2.332   2.705  -5.074  1.00  0.00      A1   C
ATOM    136  CG  LYS A  19       1.008   2.444  -4.315  1.00  0.00      A1   C
ATOM    137  CD  LYS A  19       0.004   1.505  -5.021  1.00  0.00      A1   C
ATOM    138  CE  LYS A  19      -1.236   1.213  -4.144  1.00  0.00      A1   C
ATOM    139  NZ  LYS A  19      -2.222   0.291  -4.727  1.00  0.00      A1   N
ATOM    140  N   GLY A  20       2.605   5.773  -6.744  1.00  0.00      A1   N
ATOM    141  CA  GLY A  20       3.433   6.918  -7.077  1.00  0.00      A1   C
ATOM    142  C   GLY A  20       2.816   7.786  -8.155  1.00  0.00      A1   C
ATOM    143  O   GLY A  20       2.847   9.013  -8.067  1.00  0.00      A1   O
ATOM    144  N   ALA A  21       2.254   7.148  -9.177  1.00  0.00      A1   N
ATOM    145  CA  ALA A  21       1.628   7.870 -10.277  1.00  0.00      A1   C
ATOM    146  C   ALA A  21       0.166   8.177  -9.970  1.00  0.00      A1   C
ATOM    147  O   ALA A  21      -0.610   7.302  -9.588  1.00  0.00      A1   O
ATOM    148  CB  ALA A  21       1.699   6.988 -11.530  1.00  0.00      A1   C
ATOM    149  N   PRO A  22      -0.220   9.450 -10.139  1.00  0.00      A1   N
ATOM    150  CA  PRO A  22      -1.591   9.902  -9.885  1.00  0.00      A1   C
ATOM    151  C   PRO A  22      -2.579   9.363 -10.914  1.00  0.00      A1   C
ATOM    152  O   PRO A  22      -2.267   8.439 -11.665  1.00  0.00      A1   O
ATOM    153  CB  PRO A  22      -1.459  11.433  -9.898  1.00  0.00      A1   C
ATOM    154  CG  PRO A  22      -0.272  11.716 -10.808  1.00  0.00      A1   C
ATOM    155  CD  PRO A  22       0.662  10.525 -10.603  1.00  0.00      A1   C
ATOM    156  N   LYS A  23      -3.772   9.947 -10.944  1.00  0.00      A1   N
ATOM    157  CA  LYS A  23      -4.807   9.527 -11.883  1.00  0.00      A1   C
ATOM    158  C   LYS A  23      -4.253   9.445 -13.302  1.00  0.00      A1   C
ATOM    159  O   LYS A  23      -4.407   8.431 -13.981  1.00  0.00      A1   O
ATOM    160  CB  LYS A  23      -5.993  10.516 -11.859  1.00  0.00      A1   C
ATOM    161  CG  LYS A  23      -6.795  10.599 -10.544  1.00  0.00      A1   C
ATOM    162  CD  LYS A  23      -6.108  11.397  -9.420  1.00  0.00      A1   C
ATOM    163  CE  LYS A  23      -7.095  12.061  -8.442  1.00  0.00      A1   C
ATOM    164  NZ  LYS A  23      -7.940  11.127  -7.690  1.00  0.00      A1   N
ATOM    165  N   LYS A  24      -3.608  10.520 -13.743  1.00  0.00      A1   N
ATOM    166  CA  LYS A  24      -3.029  10.569 -15.080  1.00  0.00      A1   C
ATOM    167  C   LYS A  24      -1.505  10.585 -15.013  1.00  0.00      A1   C
ATOM    168  O   LYS A  24      -0.901  11.319 -14.230  1.00  0.00      A1   O
ATOM    169  CB  LYS A  24      -3.539  11.882 -15.723  1.00  0.00      A1   C
ATOM    170  CG  LYS A  24      -3.102  12.145 -17.181  1.00  0.00      A1   C
ATOM    171  CD  LYS A  24      -1.760  12.893 -17.319  1.00  0.00      A1   C
ATOM    172  CE  LYS A  24      -1.098  12.711 -18.692  1.00  0.00      A1   C
ATOM    173  NZ  LYS A  24      -1.831  13.332 -19.795  1.00  0.00      A1   N
ATOM    174  N   PRO A  25      -0.867   9.755 -15.852  1.00  0.00      A1   N
ATOM    175  CA  PRO A  25       0.596   9.657 -15.908  1.00  0.00      A1   C
ATOM    176  C   PRO A  25       1.238  10.907 -16.498  1.00  0.00      A1   C
ATOM    177  O   PRO A  25       1.126  11.190 -17.690  1.00  0.00      A1   O
ATOM    178  CB  PRO A  25       0.855   8.423 -16.781  1.00  0.00      A1   C
ATOM    179  CG  PRO A  25      -0.383   8.297 -17.655  1.00  0.00      A1   C
ATOM    180  CD  PRO A  25      -1.518   8.835 -16.787  1.00  0.00      A1   C
ATOM    181  N   PRO A  26       1.930  11.677 -15.643  1.00  0.00      A1   N
ATOM    182  CA  PRO A  26       2.606  12.909 -16.057  1.00  0.00      A1   C
ATOM    183  C   PRO A  26       3.816  12.638 -16.945  1.00  0.00      A1   C
ATOM    184  O   PRO A  26       3.884  13.112 -18.078  1.00  0.00      A1   O
ATOM    185  CB  PRO A  26       2.990  13.586 -14.736  1.00  0.00      A1   C
ATOM    186  CG  PRO A  26       3.138  12.448 -13.732  1.00  0.00      A1   C
ATOM    187  CD  PRO A  26       2.186  11.358 -14.227  1.00  0.00      A1   C
ATOM    188  N   GLN A  27       4.767  11.871 -16.422  1.00  0.00      A1   N
ATOM    189  CA  GLN A  27       5.974  11.536 -17.168  1.00  0.00      A1   C
ATOM    190  C   GLN A  27       5.949  10.080 -17.620  1.00  0.00      A1   C
ATOM    191  O   GLN A  27       4.986   9.356 -17.363  1.00  0.00      A1   O
ATOM    192  CB  GLN A  27       7.179  11.717 -16.206  1.00  0.00      A1   C
ATOM    193  CG  GLN A  27       7.168  12.967 -15.298  1.00  0.00      A1   C
ATOM    194  CD  GLN A  27       7.466  14.285 -16.029  1.00  0.00      A1   C
ATOM    195  OE1 GLN A  27       8.426  14.980 -15.721  1.00  0.00      A1   O
ATOM    196  NE2 GLN A  27       6.598  14.602 -17.000  1.00  0.00      A1   N
ATOM    197  N   ARG A  28       7.011   9.657 -18.298  1.00  0.00      A1   N
ATOM    198  CA  ARG A  28       7.109   8.288 -18.788  1.00  0.00      A1   C
ATOM    199  C   ARG A  28       7.244   7.303 -17.629  1.00  0.00      A1   C
ATOM    200  O   ARG A  28       7.693   7.666 -16.541  1.00  0.00      A1   O
ATOM    201  CB  ARG A  28       8.378   8.203 -19.688  1.00  0.00      A1   C
ATOM    202  CG  ARG A  28       8.963   6.799 -20.022  1.00  0.00      A1   C
ATOM    203  CD  ARG A  28       8.195   5.996 -21.089  1.00  0.00      A1   C
ATOM    204  NE  ARG A  28       8.136   4.563 -20.771  1.00  0.00      A1   N
ATOM    205  CZ  ARG A  28       9.102   3.643 -20.842  1.00  0.00      A1   C
ATOM    206  NH1 ARG A  28      10.319   3.925 -21.214  1.00  0.00      A1   N
ATOM    207  NH2 ARG A  28       8.814   2.411 -20.518  1.00  0.00      A1   N
ATOM    208  N   LEU A  29       6.851   6.058 -17.870  1.00  0.00      A1   N
ATOM    209  CA  LEU A  29       6.927   5.021 -16.846  1.00  0.00      A1   C
ATOM    210  C   LEU A  29       7.223   3.660 -17.471  1.00  0.00      A1   C
ATOM    211  O   LEU A  29       6.915   3.423 -18.639  1.00  0.00      A1   O
ATOM    212  CB  LEU A  29       5.651   5.038 -15.974  1.00  0.00      A1   C
ATOM    213  CG  LEU A  29       4.297   5.227 -16.689  1.00  0.00      A1   C
ATOM    214  CD1 LEU A  29       3.956   4.060 -17.621  1.00  0.00      A1   C
ATOM    215  CD2 LEU A  29       3.180   5.402 -15.648  1.00  0.00      A1   C
ATOM    216  N   GLU A  30       7.818   2.771 -16.683  1.00  0.00      A1   N
ATOM    217  CA  GLU A  30       8.153   1.434 -17.159  1.00  0.00      A1   C
ATOM    218  C   GLU A  30       7.465   0.366 -16.312  1.00  0.00      A1   C
ATOM    219  O   GLU A  30       7.247   0.555 -15.115  1.00  0.00      A1   O
ATOM    220  CB  GLU A  30       9.659   1.264 -16.824  1.00  0.00      A1   C
ATOM    221  CG  GLU A  30      10.612   1.702 -17.937  1.00  0.00      A1   C
ATOM    222  CD  GLU A  30      10.677   0.618 -19.024  1.00  0.00      A1   C
ATOM    223  OE1 GLU A  30       9.703  -0.081 -19.261  1.00  0.00      A1   O
ATOM    224  OE2 GLU A  30      11.711   0.439 -19.639  1.00  0.00      A1   O
ATOM    225  N   TRP A  31       7.127  -0.753 -16.943  1.00  0.00      A1   N
ATOM    226  CA  TRP A  31       6.463  -1.850 -16.247  1.00  0.00      A1   C
ATOM    227  C   TRP A  31       7.207  -3.163 -16.468  1.00  0.00      A1   C
ATOM    228  O   TRP A  31       7.620  -3.474 -17.586  1.00  0.00      A1   O
ATOM    229  CB  TRP A  31       5.009  -2.031 -16.724  1.00  0.00      A1   C
ATOM    230  CG  TRP A  31       4.039  -1.025 -16.150  1.00  0.00      A1   C
ATOM    231  CD1 TRP A  31       3.774   0.247 -16.662  1.00  0.00      A1   C
ATOM    232  CD2 TRP A  31       3.073  -1.259 -15.105  1.00  0.00      A1   C
ATOM    233  NE1 TRP A  31       2.720   0.785 -15.999  1.00  0.00      A1   N
ATOM    234  CE2 TRP A  31       2.247  -0.112 -15.049  1.00  0.00      A1   C
ATOM    235  CE3 TRP A  31       2.829  -2.321 -14.274  1.00  0.00      A1   C
ATOM    236  CZ2 TRP A  31       1.208  -0.065 -14.160  1.00  0.00      A1   C
ATOM    237  CZ3 TRP A  31       1.779  -2.267 -13.357  1.00  0.00      A1   C
ATOM    238  CH2 TRP A  31       0.969  -1.133 -13.294  1.00  0.00      A1   C
ATOM    239  N   LYS A  32       7.374  -3.931 -15.397  1.00  0.00      A1   N
ATOM    240  CA  LYS A  32       8.066  -5.213 -15.474  1.00  0.00      A1   C
ATOM    241  C   LYS A  32       7.420  -6.236 -14.545  1.00  0.00      A1   C
ATOM    242  O   LYS A  32       7.080  -5.926 -13.403  1.00  0.00      A1   O
ATOM    243  CB  LYS A  32       9.601  -4.972 -15.324  1.00  0.00      A1   C
ATOM    244  CG  LYS A  32      10.115  -3.874 -16.305  1.00  0.00      A1   C
ATOM    245  CD  LYS A  32      11.619  -3.631 -16.462  1.00  0.00      A1   C
ATOM    246  CE  LYS A  32      11.932  -2.290 -17.187  1.00  0.00      A1   C
ATOM    247  NZ  LYS A  32      11.287  -2.034 -18.488  1.00  0.00      A1   N
ATOM    248  N   LEU A  33       7.256  -7.457 -15.043  1.00  0.00      A1   N
ATOM    249  CA  LEU A  33       6.652  -8.528 -14.257  1.00  0.00      A1   C
ATOM    250  C   LEU A  33       7.413  -9.837 -14.444  1.00  0.00      A1   C
ATOM    251  O   LEU A  33       7.821 -10.175 -15.554  1.00  0.00      A1   O
ATOM    252  CB  LEU A  33       5.216  -8.764 -14.793  1.00  0.00      A1   C
ATOM    253  CG  LEU A  33       4.431  -7.534 -15.311  1.00  0.00      A1   C
ATOM    254  CD1 LEU A  33       3.164  -8.022 -16.028  1.00  0.00      A1   C
ATOM    255  CD2 LEU A  33       4.099  -6.512 -14.211  1.00  0.00      A1   C
ATOM    256  N   ASN A  34       7.598 -10.570 -13.351  1.00  0.00      A1   N
ATOM    257  CA  ASN A  34       8.308 -11.843 -13.395  1.00  0.00      A1   C
ATOM    258  C   ASN A  34       7.362 -13.004 -13.107  1.00  0.00      A1   C
ATOM    259  O   ASN A  34       6.665 -13.014 -12.093  1.00  0.00      A1   O
ATOM    260  CB  ASN A  34       9.357 -11.875 -12.265  1.00  0.00      A1   C
ATOM    261  CG  ASN A  34      10.341 -10.700 -12.280  1.00  0.00      A1   C
ATOM    262  OD1 ASN A  34      10.647 -10.125 -11.243  1.00  0.00      A1   O
ATOM    263  ND2 ASN A  34      10.819 -10.375 -13.491  1.00  0.00      A1   N
ATOM    264  N   THR A  35       7.344 -13.983 -14.006  1.00  0.00      A1   N
ATOM    265  CA  THR A  35       6.484 -15.149 -13.851  1.00  0.00      A1   C
ATOM    266  C   THR A  35       7.219 -16.429 -14.231  1.00  0.00      A1   C
ATOM    267  O   THR A  35       8.383 -16.393 -14.628  1.00  0.00      A1   O
ATOM    268  CB  THR A  35       5.242 -14.903 -14.743  1.00  0.00      A1   C
ATOM    269  OG1 THR A  35       5.511 -15.068 -16.127  1.00  0.00      A1   O
ATOM    270  CG2 THR A  35       4.675 -13.477 -14.624  1.00  0.00      A1   C
ATOM    271  N   GLY A  36       6.530 -17.560 -14.111  1.00  0.00      A1   N
ATOM    272  CA  GLY A  36       7.134 -18.836 -14.448  1.00  0.00      A1   C
ATOM    273  C   GLY A  36       8.188 -19.261 -13.445  1.00  0.00      A1   C
ATOM    274  O   GLY A  36       7.951 -19.237 -12.237  1.00  0.00      A1   O
ATOM    275  N   ARG A  37       9.356 -19.651 -13.947  1.00  0.00      A1   N
ATOM    276  CA  ARG A  37      10.449 -20.086 -13.086  1.00  0.00      A1   C
ATOM    277  C   ARG A  37      11.632 -19.128 -13.185  1.00  0.00      A1   C
ATOM    278  O   ARG A  37      12.299 -18.842 -12.189  1.00  0.00      A1   O
ATOM    279  CB  ARG A  37      10.855 -21.548 -13.371  1.00  0.00      A1   C
ATOM    280  CG  ARG A  37      11.215 -21.848 -14.839  1.00  0.00      A1   C
ATOM    281  CD  ARG A  37      10.209 -22.729 -15.600  1.00  0.00      A1   C
ATOM    282  NE  ARG A  37       8.813 -22.389 -15.300  1.00  0.00      A1   N
ATOM    283  CZ  ARG A  37       7.936 -21.877 -16.161  1.00  0.00      A1   C
ATOM    284  NH1 ARG A  37       8.259 -21.445 -17.341  1.00  0.00      A1   N
ATOM    285  NH2 ARG A  37       6.686 -21.808 -15.800  1.00  0.00      A1   N
ATOM    286  N   THR A  38      11.889 -18.633 -14.392  1.00  0.00      A1   N
ATOM    287  CA  THR A  38      12.992 -17.708 -14.621  1.00  0.00      A1   C
ATOM    288  C   THR A  38      13.012 -17.223 -16.065  1.00  0.00      A1   C
ATOM    289  O   THR A  38      13.390 -16.085 -16.342  1.00  0.00      A1   O
ATOM    290  CB  THR A  38      14.391 -18.336 -14.323  1.00  0.00      A1   C
ATOM    291  OG1 THR A  38      14.360 -19.750 -14.233  1.00  0.00      A1   O
ATOM    292  CG2 THR A  38      15.038 -17.785 -13.045  1.00  0.00      A1   C
ATOM    293  N   GLU A  39      12.599 -18.093 -16.982  1.00  0.00      A1   N
ATOM    294  CA  GLU A  39      12.571 -17.751 -18.400  1.00  0.00      A1   C
ATOM    295  C   GLU A  39      11.163 -17.352 -18.835  1.00  0.00      A1   C
ATOM    296  O   GLU A  39      10.752 -17.618 -19.964  1.00  0.00      A1   O
ATOM    297  CB  GLU A  39      13.010 -19.024 -19.167  1.00  0.00      A1   C
ATOM    298  CG  GLU A  39      12.632 -20.390 -18.534  1.00  0.00      A1   C
ATOM    299  CD  GLU A  39      11.138 -20.648 -18.219  1.00  0.00      A1   C
ATOM    300  OE1 GLU A  39      10.561 -20.004 -17.344  1.00  0.00      A1   O
ATOM    301  OE2 GLU A  39      10.539 -21.523 -18.831  1.00  0.00      A1   O
ATOM    302  N   ALA A  40      10.429 -16.712 -17.930  1.00  0.00      A1   N
ATOM    303  CA  ALA A  40       9.069 -16.275 -18.219  1.00  0.00      A1   C
ATOM    304  C   ALA A  40       8.913 -14.777 -17.984  1.00  0.00      A1   C
ATOM    305  O   ALA A  40       7.857 -14.204 -18.253  1.00  0.00      A1   O
ATOM    306  CB  ALA A  40       8.001 -17.228 -17.707  1.00  0.00      A1   C
ATOM    307  N   TRP A  41       9.968 -14.148 -17.481  1.00  0.00      A1   N
ATOM    308  CA  TRP A  41       9.947 -12.715 -17.210  1.00  0.00      A1   C
ATOM    309  C   TRP A  41       9.634 -11.925 -18.476  1.00  0.00      A1   C
ATOM    310  O   TRP A  41      10.238 -12.150 -19.525  1.00  0.00      A1   O
ATOM    311  CB  TRP A  41      11.299 -12.296 -16.605  1.00  0.00      A1   C
ATOM    312  CG  TRP A  41      11.648 -13.063 -15.335  1.00  0.00      A1   C
ATOM    313  CD1 TRP A  41      10.870 -14.005 -14.647  1.00  0.00      A1   C
ATOM    314  CD2 TRP A  41      12.886 -12.966 -14.599  1.00  0.00      A1   C
ATOM    315  NE1 TRP A  41      11.547 -14.458 -13.567  1.00  0.00      A1   N
ATOM    316  CE2 TRP A  41      12.793 -13.854 -13.502  1.00  0.00      A1   C
ATOM    317  CE3 TRP A  41      14.026 -12.231 -14.788  1.00  0.00      A1   C
ATOM    318  CZ2 TRP A  41      13.842 -13.985 -12.634  1.00  0.00      A1   C
ATOM    319  CZ3 TRP A  41      15.096 -12.358 -13.902  1.00  0.00      A1   C
ATOM    320  CH2 TRP A  41      15.005 -13.239 -12.824  1.00  0.00      A1   C
ATOM    321  N   LYS A  42       8.687 -11.000 -18.373  1.00  0.00      A1   N
ATOM    322  CA  LYS A  42       8.294 -10.175 -19.509  1.00  0.00      A1   C
ATOM    323  C   LYS A  42       8.308  -8.696 -19.138  1.00  0.00      A1   C
ATOM    324  O   LYS A  42       8.146  -8.336 -17.972  1.00  0.00      A1   O
ATOM    325  CB  LYS A  42       6.848 -10.558 -19.900  1.00  0.00      A1   C
ATOM    326  CG  LYS A  42       6.675 -12.021 -20.360  1.00  0.00      A1   C
ATOM    327  CD  LYS A  42       5.639 -12.809 -19.537  1.00  0.00      A1   C
ATOM    328  CE  LYS A  42       4.185 -12.405 -19.813  1.00  0.00      A1   C
ATOM    329  NZ  LYS A  42       3.243 -13.169 -19.005  1.00  0.00      A1   N
ATOM    330  N   VAL A  43       8.499  -7.841 -20.138  1.00  0.00      A1   N
ATOM    331  CA  VAL A  43       8.530  -6.401 -19.917  1.00  0.00      A1   C
ATOM    332  C   VAL A  43       7.233  -5.745 -20.379  1.00  0.00      A1   C
ATOM    333  O   VAL A  43       6.883  -5.800 -21.558  1.00  0.00      A1   O
ATOM    334  CB  VAL A  43       9.751  -5.791 -20.640  1.00  0.00      A1   C
ATOM    335  CG1 VAL A  43       9.773  -4.253 -20.560  1.00  0.00      A1   C
ATOM    336  CG2 VAL A  43      11.062  -6.361 -20.078  1.00  0.00      A1   C
ATOM    337  N   LEU A  44       6.525  -5.125 -19.443  1.00  0.00      A1   N
ATOM    338  CA  LEU A  44       5.265  -4.457 -19.753  1.00  0.00      A1   C
ATOM    339  C   LEU A  44       5.500  -2.996 -20.122  1.00  0.00      A1   C
ATOM    340  O   LEU A  44       6.390  -2.343 -19.577  1.00  0.00      A1   O
ATOM    341  CB  LEU A  44       4.247  -4.649 -18.615  1.00  0.00      A1   C
ATOM    342  CG  LEU A  44       3.243  -5.787 -18.874  1.00  0.00      A1   C
ATOM    343  CD1 LEU A  44       2.205  -5.410 -19.942  1.00  0.00      A1   C
ATOM    344  CD2 LEU A  44       3.938  -7.116 -19.206  1.00  0.00      A1   C
ATOM    345  N   SER A  45       4.694  -2.487 -21.048  1.00  0.00      A1   N
ATOM    346  CA  SER A  45       4.813  -1.104 -21.491  1.00  0.00      A1   C
ATOM    347  C   SER A  45       3.473  -0.382 -21.389  1.00  0.00      A1   C
ATOM    348  O   SER A  45       2.414  -0.999 -21.279  1.00  0.00      A1   O
ATOM    349  CB  SER A  45       5.224  -1.219 -22.977  1.00  0.00      A1   C
ATOM    350  OG  SER A  45       4.148  -1.755 -23.740  1.00  0.00      A1   O
ATOM    351  N   PRO A  46       3.519   0.959 -21.429  1.00  0.00      A1   N
ATOM    352  CA  PRO A  46       2.318   1.794 -21.344  1.00  0.00      A1   C
ATOM    353  C   PRO A  46       1.450   1.690 -22.593  1.00  0.00      A1   C
ATOM    354  O   PRO A  46       0.369   2.273 -22.658  1.00  0.00      A1   O
ATOM    355  CB  PRO A  46       2.859   3.210 -21.137  1.00  0.00      A1   C
ATOM    356  CG  PRO A  46       4.268   3.180 -21.718  1.00  0.00      A1   C
ATOM    357  CD  PRO A  46       4.753   1.749 -21.487  1.00  0.00      A1   C
ATOM    358  N   GLN A  47       1.931   0.942 -23.582  1.00  0.00      A1   N
ATOM    359  CA  GLN A  47       1.197   0.763 -24.830  1.00  0.00      A1   C
ATOM    360  C   GLN A  47       0.923  -0.714 -25.091  1.00  0.00      A1   C
ATOM    361  O   GLN A  47       1.689  -1.386 -25.781  1.00  0.00      A1   O
ATOM    362  CB  GLN A  47       1.971   1.416 -25.996  1.00  0.00      A1   C
ATOM    363  CG  GLN A  47       1.071   1.951 -27.131  1.00  0.00      A1   C
ATOM    364  CD  GLN A  47      -0.015   0.958 -27.568  1.00  0.00      A1   C
ATOM    365  OE1 GLN A  47      -1.154   1.030 -27.126  1.00  0.00      A1   O
ATOM    366  NE2 GLN A  47       0.400   0.035 -28.449  1.00  0.00      A1   N
ATOM    367  N   GLY A  48      -0.177  -1.215 -24.535  1.00  0.00      A1   N
ATOM    368  CA  GLY A  48      -0.532  -2.609 -24.719  1.00  0.00      A1   C
ATOM    369  C   GLY A  48      -1.525  -2.811 -25.848  1.00  0.00      A1   C
ATOM    370  O   GLY A  48      -1.961  -3.930 -26.109  1.00  0.00      A1   O
ATOM    371  N   GLY A  49      -1.884  -1.720 -26.519  1.00  0.00      A1   N
ATOM    372  CA  GLY A  49      -2.829  -1.803 -27.616  1.00  0.00      A1   C
ATOM    373  C   GLY A  49      -2.395  -2.788 -28.684  1.00  0.00      A1   C
ATOM    374  O   GLY A  49      -1.485  -2.509 -29.462  1.00  0.00      A1   O
ATOM    375  N   GLY A  50      -3.048  -3.945 -28.719  1.00  0.00      A1   N
ATOM    376  CA  GLY A  50      -2.708  -4.959 -29.701  1.00  0.00      A1   C
ATOM    377  C   GLY A  50      -2.423  -6.306 -29.069  1.00  0.00      A1   C
ATOM    378  O   GLY A  50      -3.222  -7.238 -29.155  1.00  0.00      A1   O
ATOM    379  N   PRO A  51      -1.255  -6.423 -28.417  1.00  0.00      A1   N
ATOM    380  CA  PRO A  51      -0.839  -7.663 -27.756  1.00  0.00      A1   C
ATOM    381  C   PRO A  51      -1.674  -7.968 -26.517  1.00  0.00      A1   C
ATOM    382  O   PRO A  51      -1.481  -8.995 -25.865  1.00  0.00      A1   O
ATOM    383  CB  PRO A  51       0.635  -7.434 -27.408  1.00  0.00      A1   C
ATOM    384  CG  PRO A  51       0.771  -5.920 -27.312  1.00  0.00      A1   C
ATOM    385  CD  PRO A  51      -0.228  -5.380 -28.334  1.00  0.00      A1   C
ATOM    386  N   TRP A  52      -2.601  -7.073 -26.198  1.00  0.00      A1   N
ATOM    387  CA  TRP A  52      -3.465  -7.248 -25.037  1.00  0.00      A1   C
ATOM    388  C   TRP A  52      -4.137  -8.616 -25.060  1.00  0.00      A1   C
ATOM    389  O   TRP A  52      -4.348  -9.232 -24.016  1.00  0.00      A1   O
ATOM    390  CB  TRP A  52      -4.555  -6.166 -25.197  1.00  0.00      A1   C
ATOM    391  CG  TRP A  52      -5.635  -6.185 -24.126  1.00  0.00      A1   C
ATOM    392  CD1 TRP A  52      -5.573  -6.769 -22.858  1.00  0.00      A1   C
ATOM    393  CD2 TRP A  52      -6.946  -5.590 -24.225  1.00  0.00      A1   C
ATOM    394  NE1 TRP A  52      -6.733  -6.547 -22.194  1.00  0.00      A1   N
ATOM    395  CE2 TRP A  52      -7.609  -5.832 -22.998  1.00  0.00      A1   C
ATOM    396  CE3 TRP A  52      -7.581  -4.897 -25.221  1.00  0.00      A1   C
ATOM    397  CZ2 TRP A  52      -8.885  -5.379 -22.808  1.00  0.00      A1   C
ATOM    398  CZ3 TRP A  52      -8.882  -4.430 -25.029  1.00  0.00      A1   C
ATOM    399  CH2 TRP A  52      -9.535  -4.672 -23.820  1.00  0.00      A1   C
ATOM    400  N   ASP A  53      -4.471  -9.087 -26.257  1.00  0.00      A1   N
ATOM    401  CA  ASP A  53      -5.118 -10.384 -26.416  1.00  0.00      A1   C
ATOM    402  C   ASP A  53      -4.141 -11.518 -26.122  1.00  0.00      A1   C
ATOM    403  O   ASP A  53      -4.548 -12.623 -25.763  1.00  0.00      A1   O
ATOM    404  CB  ASP A  53      -5.605 -10.430 -27.876  1.00  0.00      A1   C
ATOM    405  CG  ASP A  53      -6.730 -11.437 -28.111  1.00  0.00      A1   C
ATOM    406  OD1 ASP A  53      -6.526 -12.382 -28.870  1.00  0.00      A1   O
ATOM    407  OD2 ASP A  53      -7.801 -11.253 -27.537  1.00  0.00      A1   O
ATOM    408  N   SER A  54      -2.851 -11.236 -26.277  1.00  0.00      A1   N
ATOM    409  CA  SER A  54      -1.817 -12.235 -26.032  1.00  0.00      A1   C
ATOM    410  C   SER A  54      -1.375 -12.214 -24.572  1.00  0.00      A1   C
ATOM    411  O   SER A  54      -1.214 -13.260 -23.944  1.00  0.00      A1   O
ATOM    412  CB  SER A  54      -0.648 -12.088 -27.020  1.00  0.00      A1   C
ATOM    413  OG  SER A  54       0.152 -10.931 -26.794  1.00  0.00      A1   O
ATOM    414  N   VAL A  55      -1.182 -11.012 -24.036  1.00  0.00      A1   N
ATOM    415  CA  VAL A  55      -0.761 -10.853 -22.649  1.00  0.00      A1   C
ATOM    416  C   VAL A  55      -1.702  -9.923 -21.892  1.00  0.00      A1   C
ATOM    417  O   VAL A  55      -2.763 -10.339 -21.428  1.00  0.00      A1   O
ATOM    418  CB  VAL A  55       0.735 -10.439 -22.607  1.00  0.00      A1   C
ATOM    419  CG1 VAL A  55       1.640 -11.672 -22.735  1.00  0.00      A1   C
ATOM    420  CG2 VAL A  55       1.120  -9.405 -23.687  1.00  0.00      A1   C
ATOM    421  N   ALA A  56      -1.306  -8.660 -21.773  1.00  0.00      A1   N
ATOM    422  CA  ALA A  56      -2.115  -7.668 -21.074  1.00  0.00      A1   C
ATOM    423  C   ALA A  56      -1.872  -6.270 -21.633  1.00  0.00      A1   C
ATOM    424  O   ALA A  56      -0.998  -6.071 -22.477  1.00  0.00      A1   O
ATOM    425  CB  ALA A  56      -1.704  -7.718 -19.598  1.00  0.00      A1   C
ATOM    426  N   ARG A  57      -2.652  -5.304 -21.158  1.00  0.00      A1   N
ATOM    427  CA  ARG A  57      -2.522  -3.925 -21.611  1.00  0.00      A1   C
ATOM    428  C   ARG A  57      -2.415  -2.970 -20.426  1.00  0.00      A1   C
ATOM    429  O   ARG A  57      -2.746  -3.327 -19.295  1.00  0.00      A1   O
ATOM    430  CB  ARG A  57      -3.655  -3.544 -22.572  1.00  0.00      A1   C
ATOM    431  CG  ARG A  57      -5.081  -3.561 -21.979  1.00  0.00      A1   C
ATOM    432  CD  ARG A  57      -5.467  -2.376 -21.081  1.00  0.00      A1   C
ATOM    433  NE  ARG A  57      -5.008  -1.109 -21.643  1.00  0.00      A1   N
ATOM    434  CZ  ARG A  57      -5.510  -0.477 -22.693  1.00  0.00      A1   C
ATOM    435  NH1 ARG A  57      -6.524  -0.960 -23.360  1.00  0.00      A1   N
ATOM    436  NH2 ARG A  57      -4.963   0.652 -23.057  1.00  0.00      A1   N
ATOM    437  N   VAL A  58      -1.949  -1.754 -20.691  1.00  0.00      A1   N
ATOM    438  CA  VAL A  58      -1.799  -0.748 -19.647  1.00  0.00      A1   C
ATOM    439  C   VAL A  58      -2.854   0.346 -19.782  1.00  0.00      A1   C
ATOM    440  O   VAL A  58      -3.060   0.895 -20.864  1.00  0.00      A1   O
ATOM    441  CB  VAL A  58      -0.351  -0.203 -19.607  1.00  0.00      A1   C
ATOM    442  CG1 VAL A  58      -0.223   1.181 -18.930  1.00  0.00      A1   C
ATOM    443  CG2 VAL A  58       0.570  -1.216 -18.906  1.00  0.00      A1   C
ATOM    444  N   LEU A  59      -3.517   0.657 -18.675  1.00  0.00      A1   N
ATOM    445  CA  LEU A  59      -4.552   1.686 -18.667  1.00  0.00      A1   C
ATOM    446  C   LEU A  59      -3.945   3.069 -18.874  1.00  0.00      A1   C
ATOM    447  O   LEU A  59      -2.761   3.299 -18.623  1.00  0.00      A1   O
ATOM    448  CB  LEU A  59      -5.309   1.511 -17.340  1.00  0.00      A1   C
ATOM    449  CG  LEU A  59      -6.190   0.240 -17.340  1.00  0.00      A1   C
ATOM    450  CD1 LEU A  59      -6.558  -0.211 -15.921  1.00  0.00      A1   C
ATOM    451  CD2 LEU A  59      -7.462   0.443 -18.177  1.00  0.00      A1   C
ATOM    452  N   PRO A  60      -4.773   4.016 -19.340  1.00  0.00      A1   N
ATOM    453  CA  PRO A  60      -4.341   5.395 -19.588  1.00  0.00      A1   C
ATOM    454  C   PRO A  60      -4.045   6.150 -18.298  1.00  0.00      A1   C
ATOM    455  O   PRO A  60      -3.318   7.143 -18.301  1.00  0.00      A1   O
ATOM    456  CB  PRO A  60      -5.522   6.010 -20.346  1.00  0.00      A1   C
ATOM    457  CG  PRO A  60      -6.733   5.195 -19.904  1.00  0.00      A1   C
ATOM    458  CD  PRO A  60      -6.183   3.789 -19.669  1.00  0.00      A1   C
ATOM    459  N   ASN A  61      -4.615   5.675 -17.195  1.00  0.00      A1   N
ATOM    460  CA  ASN A  61      -4.412   6.307 -15.896  1.00  0.00      A1   C
ATOM    461  C   ASN A  61      -3.111   5.830 -15.256  1.00  0.00      A1   C
ATOM    462  O   ASN A  61      -2.768   6.235 -14.146  1.00  0.00      A1   O
ATOM    463  CB  ASN A  61      -5.683   6.017 -15.049  1.00  0.00      A1   C
ATOM    464  CG  ASN A  61      -5.586   4.781 -14.140  1.00  0.00      A1   C
ATOM    465  OD1 ASN A  61      -4.959   4.813 -13.086  1.00  0.00      A1   O
ATOM    466  ND2 ASN A  61      -6.236   3.702 -14.601  1.00  0.00      A1   N
ATOM    467  N   GLY A  62      -2.389   4.969 -15.966  1.00  0.00      A1   N
ATOM    468  CA  GLY A  62      -1.135   4.451 -15.453  1.00  0.00      A1   C
ATOM    469  C   GLY A  62      -1.313   3.163 -14.673  1.00  0.00      A1   C
ATOM    470  O   GLY A  62      -0.551   2.877 -13.751  1.00  0.00      A1   O
ATOM    471  N   SER A  63      -2.325   2.385 -15.045  1.00  0.00      A1   N
ATOM    472  CA  SER A  63      -2.605   1.122 -14.371  1.00  0.00      A1   C
ATOM    473  C   SER A  63      -2.356  -0.058 -15.305  1.00  0.00      A1   C
ATOM    474  O   SER A  63      -1.987   0.120 -16.466  1.00  0.00      A1   O
ATOM    475  CB  SER A  63      -3.990   1.141 -13.717  1.00  0.00      A1   C
ATOM    476  OG  SER A  63      -4.101   2.284 -12.886  1.00  0.00      A1   O
ATOM    477  N   LEU A  64      -2.563  -1.265 -14.789  1.00  0.00      A1   N
ATOM    478  CA  LEU A  64      -2.363  -2.478 -15.575  1.00  0.00      A1   C
ATOM    479  C   LEU A  64      -3.573  -3.400 -15.473  1.00  0.00      A1   C
ATOM    480  O   LEU A  64      -4.041  -3.708 -14.377  1.00  0.00      A1   O
ATOM    481  CB  LEU A  64      -1.071  -3.162 -15.088  1.00  0.00      A1   C
ATOM    482  CG  LEU A  64      -0.814  -4.609 -15.565  1.00  0.00      A1   C
ATOM    483  CD1 LEU A  64      -0.735  -4.730 -17.092  1.00  0.00      A1   C
ATOM    484  CD2 LEU A  64       0.471  -5.163 -14.938  1.00  0.00      A1   C
ATOM    485  N   PHE A  65      -4.075  -3.839 -16.622  1.00  0.00      A1   N
ATOM    486  CA  PHE A  65      -5.231  -4.726 -16.662  1.00  0.00      A1   C
ATOM    487  C   PHE A  65      -4.912  -5.999 -17.442  1.00  0.00      A1   C
ATOM    488  O   PHE A  65      -4.333  -5.947 -18.528  1.00  0.00      A1   O
ATOM    489  CB  PHE A  65      -6.359  -3.955 -17.382  1.00  0.00      A1   C
ATOM    490  CG  PHE A  65      -7.585  -4.788 -17.676  1.00  0.00      A1   C
ATOM    491  CD1 PHE A  65      -7.650  -5.576 -18.825  1.00  0.00      A1   C
ATOM    492  CD2 PHE A  65      -8.664  -4.793 -16.799  1.00  0.00      A1   C
ATOM    493  CE1 PHE A  65      -8.741  -6.402 -19.057  1.00  0.00      A1   C
ATOM    494  CE2 PHE A  65      -9.763  -5.609 -17.035  1.00  0.00      A1   C
ATOM    495  CZ  PHE A  65      -9.797  -6.422 -18.159  1.00  0.00      A1   C
ATOM    496  N   LEU A  66      -5.293  -7.141 -16.880  1.00  0.00      A1   N
ATOM    497  CA  LEU A  66      -5.048  -8.428 -17.521  1.00  0.00      A1   C
ATOM    498  C   LEU A  66      -6.360  -9.106 -17.902  1.00  0.00      A1   C
ATOM    499  O   LEU A  66      -7.286  -9.215 -17.098  1.00  0.00      A1   O
ATOM    500  CB  LEU A  66      -4.211  -9.310 -16.569  1.00  0.00      A1   C
ATOM    501  CG  LEU A  66      -2.796  -8.739 -16.290  1.00  0.00      A1   C
ATOM    502  CD1 LEU A  66      -2.719  -7.885 -15.016  1.00  0.00      A1   C
ATOM    503  CD2 LEU A  66      -1.725  -9.838 -16.247  1.00  0.00      A1   C
ATOM    504  N   PRO A  67      -6.443  -9.573 -19.156  1.00  0.00      A1   N
ATOM    505  CA  PRO A  67      -7.637 -10.250 -19.671  1.00  0.00      A1   C
ATOM    506  C   PRO A  67      -7.841 -11.624 -19.043  1.00  0.00      A1   C
ATOM    507  O   PRO A  67      -8.973 -12.062 -18.839  1.00  0.00      A1   O
ATOM    508  CB  PRO A  67      -7.377 -10.359 -21.174  1.00  0.00      A1   C
ATOM    509  CG  PRO A  67      -5.862 -10.411 -21.280  1.00  0.00      A1   C
ATOM    510  CD  PRO A  67      -5.366  -9.517 -20.145  1.00  0.00      A1   C
ATOM    511  N   ALA A  68      -6.738 -12.299 -18.736  1.00  0.00      A1   N
ATOM    512  CA  ALA A  68      -6.796 -13.622 -18.127  1.00  0.00      A1   C
ATOM    513  C   ALA A  68      -5.414 -14.079 -17.675  1.00  0.00      A1   C
ATOM    514  O   ALA A  68      -4.578 -14.464 -18.491  1.00  0.00      A1   O
ATOM    515  CB  ALA A  68      -7.306 -14.568 -19.232  1.00  0.00      A1   C
ATOM    516  N   VAL A  69      -5.180 -14.034 -16.366  1.00  0.00      A1   N
ATOM    517  CA  VAL A  69      -3.899 -14.444 -15.805  1.00  0.00      A1   C
ATOM    518  C   VAL A  69      -3.744 -15.960 -15.839  1.00  0.00      A1   C
ATOM    519  O   VAL A  69      -4.459 -16.685 -15.148  1.00  0.00      A1   O
ATOM    520  CB  VAL A  69      -3.684 -13.832 -14.401  1.00  0.00      A1   C
ATOM    521  CG1 VAL A  69      -3.921 -12.316 -14.429  1.00  0.00      A1   C
ATOM    522  CG2 VAL A  69      -4.510 -14.476 -13.275  1.00  0.00      A1   C
ATOM    523  N   GLY A  70      -2.803 -16.435 -16.650  1.00  0.00      A1   N
ATOM    524  CA  GLY A  70      -2.570 -17.864 -16.759  1.00  0.00      A1   C
ATOM    525  C   GLY A  70      -1.598 -18.375 -15.714  1.00  0.00      A1   C
ATOM    526  O   GLY A  70      -0.855 -17.597 -15.115  1.00  0.00      A1   O
ATOM    527  N   ILE A  71      -1.604 -19.685 -15.493  1.00  0.00      A1   N
ATOM    528  CA  ILE A  71      -0.717 -20.298 -14.514  1.00  0.00      A1   C
ATOM    529  C   ILE A  71       0.738 -19.922 -14.776  1.00  0.00      A1   C
ATOM    530  O   ILE A  71       1.542 -19.830 -13.849  1.00  0.00      A1   O
ATOM    531  CB  ILE A  71      -0.859 -21.839 -14.620  1.00  0.00      A1   C
ATOM    532  CG1 ILE A  71      -0.052 -22.579 -13.532  1.00  0.00      A1   C
ATOM    533  CG2 ILE A  71      -0.525 -22.378 -16.027  1.00  0.00      A1   C
ATOM    534  CD1 ILE A  71      -0.017 -24.102 -13.701  1.00  0.00      A1   C
ATOM    535  N   GLN A  72       1.066 -19.703 -16.045  1.00  0.00      A1   N
ATOM    536  CA  GLN A  72       2.424 -19.335 -16.430  1.00  0.00      A1   C
ATOM    537  C   GLN A  72       2.708 -17.875 -16.093  1.00  0.00      A1   C
ATOM    538  O   GLN A  72       3.861 -17.480 -15.926  1.00  0.00      A1   O
ATOM    539  CB  GLN A  72       2.604 -19.547 -17.944  1.00  0.00      A1   C
ATOM    540  CG  GLN A  72       2.354 -20.991 -18.411  1.00  0.00      A1   C
ATOM    541  CD  GLN A  72       3.332 -21.978 -17.758  1.00  0.00      A1   C
ATOM    542  OE1 GLN A  72       4.448 -21.635 -17.393  1.00  0.00      A1   O
ATOM    543  NE2 GLN A  72       2.844 -23.221 -17.631  1.00  0.00      A1   N
ATOM    544  N   ASP A  73       1.649 -17.078 -15.996  1.00  0.00      A1   N
ATOM    545  CA  ASP A  73       1.785 -15.661 -15.678  1.00  0.00      A1   C
ATOM    546  C   ASP A  73       1.956 -15.456 -14.177  1.00  0.00      A1   C
ATOM    547  O   ASP A  73       2.161 -14.333 -13.715  1.00  0.00      A1   O
ATOM    548  CB  ASP A  73       0.627 -14.836 -16.271  1.00  0.00      A1   C
ATOM    549  CG  ASP A  73       1.133 -14.148 -17.547  1.00  0.00      A1   C
ATOM    550  OD1 ASP A  73       1.462 -14.827 -18.518  1.00  0.00      A1   O
ATOM    551  OD2 ASP A  73       1.236 -12.925 -17.581  1.00  0.00      A1   O
ATOM    552  N   GLU A  74       1.870 -16.546 -13.422  1.00  0.00      A1   N
ATOM    553  CA  GLU A  74       2.014 -16.482 -11.972  1.00  0.00      A1   C
ATOM    554  C   GLU A  74       3.428 -16.061 -11.584  1.00  0.00      A1   C
ATOM    555  O   GLU A  74       4.405 -16.481 -12.202  1.00  0.00      A1   O
ATOM    556  CB  GLU A  74       1.523 -17.729 -11.237  1.00  0.00      A1   C
ATOM    557  CG  GLU A  74       2.553 -18.755 -10.695  1.00  0.00      A1   C
ATOM    558  CD  GLU A  74       1.952 -19.503  -9.488  1.00  0.00      A1   C
ATOM    559  OE1 GLU A  74       0.742 -19.501  -9.331  1.00  0.00      A1   O
ATOM    560  OE2 GLU A  74       2.670 -20.074  -8.677  1.00  0.00      A1   O
ATOM    561  N   GLY A  75       3.528 -15.226 -10.553  1.00  0.00      A1   N
ATOM    562  CA  GLY A  75       4.826 -14.760 -10.099  1.00  0.00      A1   C
ATOM    563  C   GLY A  75       4.737 -13.459  -9.327  1.00  0.00      A1   C
ATOM    564  O   GLY A  75       3.844 -13.282  -8.498  1.00  0.00      A1   O
ATOM    565  N   ILE A  76       5.666 -12.548  -9.597  1.00  0.00      A1   N
ATOM    566  CA  ILE A  76       5.689 -11.257  -8.919  1.00  0.00      A1   C
ATOM    567  C   ILE A  76       5.641 -10.110  -9.923  1.00  0.00      A1   C
ATOM    568  O   ILE A  76       6.369 -10.109 -10.916  1.00  0.00      A1   O
ATOM    569  CB  ILE A  76       7.015 -11.215  -8.125  1.00  0.00      A1   C
ATOM    570  CG1 ILE A  76       7.212 -12.429  -7.189  1.00  0.00      A1   C
ATOM    571  CG2 ILE A  76       7.142  -9.916  -7.339  1.00  0.00      A1   C
ATOM    572  CD1 ILE A  76       6.181 -12.523  -6.057  1.00  0.00      A1   C
ATOM    573  N   PHE A  77       4.780  -9.133  -9.656  1.00  0.00      A1   N
ATOM    574  CA  PHE A  77       4.638  -7.979 -10.534  1.00  0.00      A1   C
ATOM    575  C   PHE A  77       5.325  -6.754  -9.938  1.00  0.00      A1   C
ATOM    576  O   PHE A  77       5.312  -6.551  -8.724  1.00  0.00      A1   O
ATOM    577  CB  PHE A  77       3.125  -7.774 -10.788  1.00  0.00      A1   C
ATOM    578  CG  PHE A  77       2.476  -8.869 -11.625  1.00  0.00      A1   C
ATOM    579  CD1 PHE A  77       2.479 -10.215 -11.247  1.00  0.00      A1   C
ATOM    580  CD2 PHE A  77       1.781  -8.531 -12.783  1.00  0.00      A1   C
ATOM    581  CE1 PHE A  77       1.886 -11.188 -12.043  1.00  0.00      A1   C
ATOM    582  CE2 PHE A  77       1.099  -9.488 -13.523  1.00  0.00      A1   C
ATOM    583  CZ  PHE A  77       1.181 -10.825 -13.176  1.00  0.00      A1   C
ATOM    584  N   ARG A  78       5.926  -5.940 -10.802  1.00  0.00      A1   N
ATOM    585  CA  ARG A  78       6.620  -4.737 -10.361  1.00  0.00      A1   C
ATOM    586  C   ARG A  78       6.336  -3.569 -11.302  1.00  0.00      A1   C
ATOM    587  O   ARG A  78       6.321  -3.732 -12.523  1.00  0.00      A1   O
ATOM    588  CB  ARG A  78       8.122  -5.056 -10.282  1.00  0.00      A1   C
ATOM    589  CG  ARG A  78       8.425  -6.425  -9.636  1.00  0.00      A1   C
ATOM    590  CD  ARG A  78       9.920  -6.691  -9.516  1.00  0.00      A1   C
ATOM    591  NE  ARG A  78      10.186  -8.103  -9.275  1.00  0.00      A1   N
ATOM    592  CZ  ARG A  78      10.442  -8.697  -8.115  1.00  0.00      A1   C
ATOM    593  NH1 ARG A  78      10.386  -8.079  -6.960  1.00  0.00      A1   N
ATOM    594  NH2 ARG A  78      10.768  -9.960  -8.151  1.00  0.00      A1   N
ATOM    595  N   CYS A  79       6.109  -2.394 -10.726  1.00  0.00      A1   N
ATOM    596  CA  CYS A  79       5.823  -1.199 -11.513  1.00  0.00      A1   C
ATOM    597  C   CYS A  79       6.769  -0.062 -11.137  1.00  0.00      A1   C
ATOM    598  O   CYS A  79       7.302  -0.027 -10.029  1.00  0.00      A1   O
ATOM    599  CB  CYS A  79       4.373  -0.732 -11.343  1.00  0.00      A1   C
ATOM    600  SG  CYS A  79       3.981   0.638 -12.467  1.00  0.00      A1   S
ATOM    601  N   GLN A  80       6.971   0.864 -12.069  1.00  0.00      A1   N
ATOM    602  CA  GLN A  80       7.852   2.002 -11.836  1.00  0.00      A1   C
ATOM    603  C   GLN A  80       7.265   3.277 -12.431  1.00  0.00      A1   C
ATOM    604  O   GLN A  80       6.777   3.278 -13.560  1.00  0.00      A1   O
ATOM    605  CB  GLN A  80       9.164   1.688 -12.561  1.00  0.00      A1   C
ATOM    606  CG  GLN A  80      10.343   2.546 -12.094  1.00  0.00      A1   C
ATOM    607  CD  GLN A  80      11.658   2.027 -12.693  1.00  0.00      A1   C
ATOM    608  OE1 GLN A  80      11.695   1.451 -13.774  1.00  0.00      A1   O
ATOM    609  NE2 GLN A  80      12.729   2.264 -11.921  1.00  0.00      A1   N
ATOM    610  N   ALA A  81       7.315   4.361 -11.663  1.00  0.00      A1   N
ATOM    611  CA  ALA A  81       6.789   5.642 -12.116  1.00  0.00      A1   C
ATOM    612  C   ALA A  81       7.789   6.765 -11.865  1.00  0.00      A1   C
ATOM    613  O   ALA A  81       8.723   6.613 -11.078  1.00  0.00      A1   O
ATOM    614  CB  ALA A  81       5.481   5.921 -11.365  1.00  0.00      A1   C
ATOM    615  N   MET A  82       7.588   7.892 -12.541  1.00  0.00      A1   N
ATOM    616  CA  MET A  82       8.474   9.041 -12.391  1.00  0.00      A1   C
ATOM    617  C   MET A  82       7.675  10.314 -12.130  1.00  0.00      A1   C
ATOM    618  O   MET A  82       6.785  10.668 -12.903  1.00  0.00      A1   O
ATOM    619  CB  MET A  82       9.316   9.185 -13.668  1.00  0.00      A1   C
ATOM    620  CG  MET A  82      10.323  10.342 -13.603  1.00  0.00      A1   C
ATOM    621  SD  MET A  82      11.323  10.433 -15.099  1.00  0.00      A1   S
ATOM    622  CE  MET A  82      12.630   9.288 -14.619  1.00  0.00      A1   C
ATOM    623  N   ASN A  83       7.997  10.995 -11.037  1.00  0.00      A1   N
ATOM    624  CA  ASN A  83       7.307  12.228 -10.674  1.00  0.00      A1   C
ATOM    625  C   ASN A  83       8.000  13.440 -11.289  1.00  0.00      A1   C
ATOM    626  O   ASN A  83       9.079  13.323 -11.869  1.00  0.00      A1   O
ATOM    627  CB  ASN A  83       7.314  12.336  -9.140  1.00  0.00      A1   C
ATOM    628  CG  ASN A  83       6.515  11.186  -8.516  1.00  0.00      A1   C
ATOM    629  OD1 ASN A  83       5.309  11.279  -8.342  1.00  0.00      A1   O
ATOM    630  ND2 ASN A  83       7.248  10.110  -8.190  1.00  0.00      A1   N
ATOM    631  N   ARG A  84       7.372  14.604 -11.157  1.00  0.00      A1   N
ATOM    632  CA  ARG A  84       7.928  15.837 -11.699  1.00  0.00      A1   C
ATOM    633  C   ARG A  84       9.146  16.285 -10.897  1.00  0.00      A1   C
ATOM    634  O   ARG A  84       9.954  17.083 -11.370  1.00  0.00      A1   O
ATOM    635  CB  ARG A  84       6.818  16.907 -11.675  1.00  0.00      A1   C
ATOM    636  CG  ARG A  84       7.187  18.294 -12.246  1.00  0.00      A1   C
ATOM    637  CD  ARG A  84       7.184  18.389 -13.782  1.00  0.00      A1   C
ATOM    638  NE  ARG A  84       8.207  17.546 -14.401  1.00  0.00      A1   N
ATOM    639  CZ  ARG A  84       9.507  17.819 -14.449  1.00  0.00      A1   C
ATOM    640  NH1 ARG A  84       9.997  18.909 -13.921  1.00  0.00      A1   N
ATOM    641  NH2 ARG A  84      10.306  16.975 -15.042  1.00  0.00      A1   N
ATOM    642  N   ASN A  85       9.271  15.763  -9.681  1.00  0.00      A1   N
ATOM    643  CA  ASN A  85      10.390  16.110  -8.813  1.00  0.00      A1   C
ATOM    644  C   ASN A  85      11.676  15.442  -9.290  1.00  0.00      A1   C
ATOM    645  O   ASN A  85      12.776  15.875  -8.951  1.00  0.00      A1   O
ATOM    646  CB  ASN A  85      10.057  15.673  -7.376  1.00  0.00      A1   C
ATOM    647  CG  ASN A  85       8.797  16.394  -6.881  1.00  0.00      A1   C
ATOM    648  OD1 ASN A  85       8.440  17.456  -7.368  1.00  0.00      A1   O
ATOM    649  ND2 ASN A  85       8.149  15.758  -5.894  1.00  0.00      A1   N
ATOM    650  N   GLY A  86      11.528  14.383 -10.080  1.00  0.00      A1   N
ATOM    651  CA  GLY A  86      12.686  13.672 -10.593  1.00  0.00      A1   C
ATOM    652  C   GLY A  86      12.855  12.308  -9.956  1.00  0.00      A1   C
ATOM    653  O   GLY A  86      13.598  11.466 -10.463  1.00  0.00      A1   O
ATOM    654  N   LYS A  87      12.167  12.086  -8.842  1.00  0.00      A1   N
ATOM    655  CA  LYS A  87      12.245  10.813  -8.134  1.00  0.00      A1   C
ATOM    656  C   LYS A  87      11.265   9.803  -8.722  1.00  0.00      A1   C
ATOM    657  O   LYS A  87      10.182  10.167  -9.176  1.00  0.00      A1   O
ATOM    658  CB  LYS A  87      11.985  11.101  -6.642  1.00  0.00      A1   C
ATOM    659  CG  LYS A  87      13.128  11.861  -5.923  1.00  0.00      A1   C
ATOM    660  CD  LYS A  87      13.541  13.204  -6.562  1.00  0.00      A1   C
ATOM    661  CE  LYS A  87      14.498  14.042  -5.704  1.00  0.00      A1   C
ATOM    662  NZ  LYS A  87      14.999  15.217  -6.429  1.00  0.00      A1   N
ATOM    663  N   GLU A  88      11.656   8.532  -8.711  1.00  0.00      A1   N
ATOM    664  CA  GLU A  88      10.810   7.470  -9.243  1.00  0.00      A1   C
ATOM    665  C   GLU A  88      10.202   6.641  -8.115  1.00  0.00      A1   C
ATOM    666  O   GLU A  88      10.835   6.415  -7.083  1.00  0.00      A1   O
ATOM    667  CB  GLU A  88      11.650   6.663 -10.262  1.00  0.00      A1   C
ATOM    668  CG  GLU A  88      11.390   5.144 -10.368  1.00  0.00      A1   C
ATOM    669  CD  GLU A  88      12.052   4.358  -9.224  1.00  0.00      A1   C
ATOM    670  OE1 GLU A  88      13.216   4.597  -8.920  1.00  0.00      A1   O
ATOM    671  OE2 GLU A  88      11.422   3.504  -8.603  1.00  0.00      A1   O
ATOM    672  N   THR A  89       8.968   6.191  -8.318  1.00  0.00      A1   N
ATOM    673  CA  THR A  89       8.272   5.389  -7.319  1.00  0.00      A1   C
ATOM    674  C   THR A  89       8.241   3.918  -7.719  1.00  0.00      A1   C
ATOM    675  O   THR A  89       7.930   3.581  -8.861  1.00  0.00      A1   O
ATOM    676  CB  THR A  89       6.919   6.001  -6.968  1.00  0.00      A1   C
ATOM    677  OG1 THR A  89       7.133   7.391  -6.773  1.00  0.00      A1   O
ATOM    678  CG2 THR A  89       6.368   5.398  -5.662  1.00  0.00      A1   C
ATOM    679  N   LYS A  90       8.566   3.046  -6.770  1.00  0.00      A1   N
ATOM    680  CA  LYS A  90       8.573   1.610  -7.022  1.00  0.00      A1   C
ATOM    681  C   LYS A  90       7.367   0.937  -6.374  1.00  0.00      A1   C
ATOM    682  O   LYS A  90       6.921   1.343  -5.301  1.00  0.00      A1   O
ATOM    683  CB  LYS A  90       9.935   1.028  -6.598  1.00  0.00      A1   C
ATOM    684  CG  LYS A  90      10.489   1.496  -5.229  1.00  0.00      A1   C
ATOM    685  CD  LYS A  90      11.826   2.266  -5.342  1.00  0.00      A1   C
ATOM    686  CE  LYS A  90      11.679   3.761  -5.683  1.00  0.00      A1   C
ATOM    687  NZ  LYS A  90      12.745   4.272  -6.533  1.00  0.00      A1   N
ATOM    688  N   SER A  91       6.844  -0.092  -7.033  1.00  0.00      A1   N
ATOM    689  CA  SER A  91       5.688  -0.819  -6.522  1.00  0.00      A1   C
ATOM    690  C   SER A  91       5.786  -2.303  -6.860  1.00  0.00      A1   C
ATOM    691  O   SER A  91       5.974  -2.676  -8.018  1.00  0.00      A1   O
ATOM    692  CB  SER A  91       4.429  -0.231  -7.161  1.00  0.00      A1   C
ATOM    693  OG  SER A  91       4.289   1.131  -6.807  1.00  0.00      A1   O
ATOM    694  N   ASN A  92       5.659  -3.147  -5.841  1.00  0.00      A1   N
ATOM    695  CA  ASN A  92       5.734  -4.591  -6.029  1.00  0.00      A1   C
ATOM    696  C   ASN A  92       4.432  -5.263  -5.604  1.00  0.00      A1   C
ATOM    697  O   ASN A  92       3.993  -5.123  -4.463  1.00  0.00      A1   O
ATOM    698  CB  ASN A  92       6.896  -5.177  -5.217  1.00  0.00      A1   C
ATOM    699  CG  ASN A  92       6.797  -6.663  -4.830  1.00  0.00      A1   C
ATOM    700  OD1 ASN A  92       6.952  -7.061  -3.683  1.00  0.00      A1   O
ATOM    701  ND2 ASN A  92       6.522  -7.457  -5.863  1.00  0.00      A1   N
ATOM    702  N   TYR A  93       3.820  -5.993  -6.530  1.00  0.00      A1   N
ATOM    703  CA  TYR A  93       2.567  -6.685  -6.253  1.00  0.00      A1   C
ATOM    704  C   TYR A  93       2.692  -8.177  -6.550  1.00  0.00      A1   C
ATOM    705  O   TYR A  93       2.962  -8.574  -7.684  1.00  0.00      A1   O
ATOM    706  CB  TYR A  93       1.498  -6.075  -7.191  1.00  0.00      A1   C
ATOM    707  CG  TYR A  93       0.931  -4.781  -6.658  1.00  0.00      A1   C
ATOM    708  CD1 TYR A  93       1.720  -3.647  -6.482  1.00  0.00      A1   C
ATOM    709  CD2 TYR A  93      -0.404  -4.725  -6.276  1.00  0.00      A1   C
ATOM    710  CE1 TYR A  93       1.241  -2.560  -5.763  1.00  0.00      A1   C
ATOM    711  CE2 TYR A  93      -0.898  -3.629  -5.588  1.00  0.00      A1   C
ATOM    712  CZ  TYR A  93      -0.054  -2.578  -5.271  1.00  0.00      A1   C
ATOM    713  OH  TYR A  93      -0.477  -1.605  -4.390  1.00  0.00      A1   O
ATOM    714  N   ARG A  94       2.493  -8.997  -5.524  1.00  0.00      A1   N
ATOM    715  CA  ARG A  94       2.583 -10.444  -5.674  1.00  0.00      A1   C
ATOM    716  C   ARG A  94       1.269 -11.020  -6.191  1.00  0.00      A1   C
ATOM    717  O   ARG A  94       0.193 -10.676  -5.702  1.00  0.00      A1   O
ATOM    718  CB  ARG A  94       3.141 -10.995  -4.344  1.00  0.00      A1   C
ATOM    719  CG  ARG A  94       4.351 -10.132  -3.901  1.00  0.00      A1   C
ATOM    720  CD  ARG A  94       5.288 -10.699  -2.829  1.00  0.00      A1   C
ATOM    721  NE  ARG A  94       6.396  -9.744  -2.704  1.00  0.00      A1   N
ATOM    722  CZ  ARG A  94       7.444  -9.823  -1.891  1.00  0.00      A1   C
ATOM    723  NH1 ARG A  94       7.597 -10.829  -1.072  1.00  0.00      A1   N
ATOM    724  NH2 ARG A  94       8.335  -8.866  -1.917  1.00  0.00      A1   N
ATOM    725  N   VAL A  95       1.363 -11.900  -7.183  1.00  0.00      A1   N
ATOM    726  CA  VAL A  95       0.181 -12.524  -7.766  1.00  0.00      A1   C
ATOM    727  C   VAL A  95       0.301 -14.044  -7.754  1.00  0.00      A1   C
ATOM    728  O   VAL A  95       1.357 -14.597  -8.063  1.00  0.00      A1   O
ATOM    729  CB  VAL A  95      -0.026 -11.994  -9.199  1.00  0.00      A1   C
ATOM    730  CG1 VAL A  95      -1.183 -12.696  -9.933  1.00  0.00      A1   C
ATOM    731  CG2 VAL A  95      -0.250 -10.471  -9.206  1.00  0.00      A1   C
ATOM    732  N   ARG A  96      -0.789 -14.715  -7.397  1.00  0.00      A1   N
ATOM    733  CA  ARG A  96      -0.806 -16.172  -7.344  1.00  0.00      A1   C
ATOM    734  C   ARG A  96      -2.013 -16.729  -8.092  1.00  0.00      A1   C
ATOM    735  O   ARG A  96      -3.139 -16.263  -7.912  1.00  0.00      A1   O
ATOM    736  CB  ARG A  96      -0.873 -16.607  -5.870  1.00  0.00      A1   C
ATOM    737  CG  ARG A  96       0.494 -16.718  -5.167  1.00  0.00      A1   C
ATOM    738  CD  ARG A  96       1.549 -17.620  -5.850  1.00  0.00      A1   C
ATOM    739  NE  ARG A  96       0.996 -18.754  -6.579  1.00  0.00      A1   N
ATOM    740  CZ  ARG A  96       0.088 -19.638  -6.211  1.00  0.00      A1   C
ATOM    741  NH1 ARG A  96      -0.305 -19.751  -4.973  1.00  0.00      A1   N
ATOM    742  NH2 ARG A  96      -0.425 -20.402  -7.119  1.00  0.00      A1   N
ATOM    743  N   VAL A  97      -1.772 -17.728  -8.935  1.00  0.00      A1   N
ATOM    744  CA  VAL A  97      -2.838 -18.349  -9.711  1.00  0.00      A1   C
ATOM    745  C   VAL A  97      -3.363 -19.603  -9.019  1.00  0.00      A1   C
ATOM    746  O   VAL A  97      -2.946 -19.933  -7.909  1.00  0.00      A1   O
ATOM    747  CB  VAL A  97      -2.375 -18.710 -11.134  1.00  0.00      A1   C
ATOM    748  CG1 VAL A  97      -1.792 -17.491 -11.861  1.00  0.00      A1   C
ATOM    749  CG2 VAL A  97      -1.481 -19.967 -11.169  1.00  0.00      A1   C
ATOM    750  N   TYR A  98      -4.282 -20.297  -9.682  1.00  0.00      A1   N
ATOM    751  CA  TYR A  98      -4.866 -21.513  -9.130  1.00  0.00      A1   C
ATOM    752  C   TYR A  98      -3.815 -22.611  -8.997  1.00  0.00      A1   C
ATOM    753  O   TYR A  98      -3.274 -22.839  -7.916  1.00  0.00      A1   O
ATOM    754  CB  TYR A  98      -6.063 -21.922 -10.009  1.00  0.00      A1   C
ATOM    755  CG  TYR A  98      -6.810 -23.108  -9.459  1.00  0.00      A1   C
ATOM    756  CD1 TYR A  98      -7.652 -22.963  -8.360  1.00  0.00      A1   C
ATOM    757  CD2 TYR A  98      -6.666 -24.367 -10.038  1.00  0.00      A1   C
ATOM    758  CE1 TYR A  98      -8.338 -24.057  -7.848  1.00  0.00      A1   C
ATOM    759  CE2 TYR A  98      -7.348 -25.462  -9.524  1.00  0.00      A1   C
ATOM    760  CZ  TYR A  98      -8.186 -25.307  -8.431  1.00  0.00      A1   C
ATOM    761  OH  TYR A  98      -8.864 -26.397  -7.927  1.00  0.00      A1   O
ATOM    762  N   GLN A  99      -3.531 -23.287 -10.106  1.00  0.00      A1   N
ATOM    763  CA  GLN A  99      -2.545 -24.361 -10.114  1.00  0.00      A1   C
ATOM    764  C   GLN A  99      -1.148 -23.820  -9.824  1.00  0.00      A1   C
ATOM    765  O   GLN A  99      -0.794 -22.725 -10.260  1.00  0.00      A1   O
ATOM    766  CB  GLN A  99      -2.597 -25.144 -11.434  1.00  0.00      A1   C
ATOM    767  CG  GLN A  99      -1.686 -26.386 -11.469  1.00  0.00      A1   C
ATOM    768  CD  GLN A  99      -2.066 -27.384 -10.367  1.00  0.00      A1   C
ATOM    769  OE1 GLN A  99      -3.230 -27.702 -10.170  1.00  0.00      A1   O
ATOM    770  NE2 GLN A  99      -1.024 -27.850  -9.663  1.00  0.00      A1   N
ATOM    771  N   ILE A 100      -0.361 -24.594  -9.085  1.00  0.00      A1   N
ATOM    772  CA  ILE A 100       0.996 -24.193  -8.738  1.00  0.00      A1   C
ATOM    773  C   ILE A 100       2.017 -25.208  -9.243  1.00  0.00      A1   C
ATOM    774  O   ILE A 100       1.695 -26.365  -9.516  1.00  0.00      A1   O
ATOM    775  CB  ILE A 100       1.113 -24.313  -7.184  1.00  0.00      A1   C
ATOM    776  CG1 ILE A 100       0.452 -25.591  -6.611  1.00  0.00      A1   C
ATOM    777  CG2 ILE A 100       0.580 -23.071  -6.490  1.00  0.00      A1   C
ATOM    778  CD1 ILE A 100       0.906 -25.923  -5.185  1.00  0.00      A1   C
ATOM    779  N   PRO A 101       3.277 -24.768  -9.369  1.00  0.00      A1   N
ATOM    780  CA  PRO A 101       4.371 -25.623  -9.839  1.00  0.00      A1   C
ATOM    781  C   PRO A 101       4.744 -26.698  -8.824  1.00  0.00      A1   C
ATOM    782  O   PRO A 101       4.890 -27.869  -9.171  1.00  0.00      A1   O
ATOM    783  CB  PRO A 101       5.516 -24.632 -10.088  1.00  0.00      A1   C
ATOM    784  CG  PRO A 101       5.218 -23.439  -9.182  1.00  0.00      A1   C
ATOM    785  CD  PRO A 101       3.693 -23.386  -9.096  1.00  0.00      A1   C
ATOM    786  N   GLY A 102       4.894 -26.292  -7.567  1.00  0.00      A1   N
ATOM    787  CA  GLY A 102       5.249 -27.233  -6.521  1.00  0.00      A1   C
ATOM    788  C   GLY A 102       6.583 -27.905  -6.772  1.00  0.00      A1   C
ATOM    789  O   GLY A 102       6.662 -28.888  -7.510  1.00  0.00      A1   O
ATOM    790  N   LYS A 103       7.636 -27.375  -6.160  1.00  0.00      A1   N
ATOM    791  CA  LYS A 103       8.976 -27.929  -6.321  1.00  0.00      A1   C
ATOM    792  C   LYS A 103       8.981 -29.428  -6.042  1.00  0.00      A1   C
ATOM    793  O   LYS A 103       8.116 -29.957  -5.343  1.00  0.00      A1   O
ATOM    794  CB  LYS A 103       9.976 -27.147  -5.415  1.00  0.00      A1   C
ATOM    795  CG  LYS A 103       9.986 -27.455  -3.897  1.00  0.00      A1   C
ATOM    796  CD  LYS A 103      10.755 -28.713  -3.415  1.00  0.00      A1   C
ATOM    797  CE  LYS A 103      12.287 -28.739  -3.629  1.00  0.00      A1   C
ATOM    798  NZ  LYS A 103      12.973 -29.937  -3.110  1.00  0.00      A1   N
ATOM    799  N   PRO A 104       9.979 -30.131  -6.597  1.00  0.00      A1   N
ATOM    800  CA  PRO A 104      10.122 -31.579  -6.419  1.00  0.00      A1   C
ATOM    801  C   PRO A 104      10.522 -31.951  -4.995  1.00  0.00      A1   C
ATOM    802  O   PRO A 104      11.692 -31.861  -4.626  1.00  0.00      A1   O
ATOM    803  CB  PRO A 104      11.191 -31.977  -7.443  1.00  0.00      A1   C
ATOM    804  CG  PRO A 104      12.012 -30.712  -7.650  1.00  0.00      A1   C
ATOM    805  CD  PRO A 104      11.011 -29.571  -7.476  1.00  0.00      A1   C
ATOM    806  N   GLU A 105       9.542 -32.371  -4.200  1.00  0.00      A1   N
ATOM    807  CA  GLU A 105       9.793 -32.756  -2.817  1.00  0.00      A1   C
ATOM    808  C   GLU A 105      10.101 -31.532  -1.959  1.00  0.00      A1   C
ATOM    809  O   GLU A 105       9.306 -31.142  -1.106  1.00  0.00      A1   O
ATOM    810  CB  GLU A 105      10.815 -33.909  -2.530  1.00  0.00      A1   C
ATOM    811  CG  GLU A 105      12.336 -33.842  -2.886  1.00  0.00      A1   C
ATOM    812  CD  GLU A 105      13.167 -32.587  -2.494  1.00  0.00      A1   C
ATOM    813  OE1 GLU A 105      12.962 -31.976  -1.452  1.00  0.00      A1   O
ATOM    814  OE2 GLU A 105      14.034 -32.174  -3.263  1.00  0.00      A1   O
TER     815      GLU A 105
ATOM    816  N   ARG   360      12.397  -6.739  -6.126  1.00  0.00           N
ATOM    817  CA  ARG   360      13.733  -6.151  -6.326  1.00  0.00           C
ATOM    818  C   ARG   360      13.763  -4.677  -5.894  1.00  0.00           C
ATOM    819  O   ARG   360      14.806  -4.170  -5.470  1.00  0.00           O
ATOM    820  CB  ARG   360      14.171  -6.340  -7.819  1.00  0.00           C
ATOM    821  CG  ARG   360      13.758  -5.213  -8.798  1.00  0.00           C
ATOM    822  CD  ARG   360      13.723  -5.510 -10.320  1.00  0.00           C
ATOM    823  NE  ARG   360      14.993  -5.899 -10.955  1.00  0.00           N
ATOM    824  CZ  ARG   360      15.108  -5.984 -12.297  1.00  0.00           C
ATOM    825  NH1 ARG   360      14.125  -5.682 -13.102  1.00  0.00           N
ATOM    826  NH2 ARG   360      16.229  -6.392 -12.838  1.00  0.00           N
ATOM    827  N   ARG   361      12.622  -3.998  -5.978  1.00  0.00           N
ATOM    828  CA  ARG   361      12.564  -2.590  -5.578  1.00  0.00           C
ATOM    829  C   ARG   361      12.342  -2.398  -4.080  1.00  0.00           C
ATOM    830  O   ARG   361      12.507  -1.292  -3.571  1.00  0.00           O
ATOM    831  CB  ARG   361      11.488  -1.925  -6.460  1.00  0.00           C
ATOM    832  CG  ARG   361      11.997  -1.765  -7.903  1.00  0.00           C
ATOM    833  CD  ARG   361      10.926  -1.470  -8.958  1.00  0.00           C
ATOM    834  NE  ARG   361      11.604  -1.390 -10.242  1.00  0.00           N
ATOM    835  CZ  ARG   361      11.002  -1.545 -11.449  1.00  0.00           C
ATOM    836  NH1 ARG   361       9.670  -1.641 -11.518  1.00  0.00           N
ATOM    837  C1  ARG   361       9.162  -1.885 -12.732  1.00  0.00           C
ATOM    838  C4  ARG   361       9.955  -2.039 -13.854  1.00  0.00           C
ATOM    839  NH2 ARG   361      11.845  -1.610 -12.481  1.00  0.00           N
ATOM    840  C2  ARG   361      11.318  -1.896 -13.673  1.00  0.00           C
ATOM    841  N   HIS   362      11.989  -3.464  -3.370  1.00  0.00           N
ATOM    842  CA  HIS   362      11.700  -3.323  -1.940  1.00  0.00           C
ATOM    843  C   HIS   362      12.370  -4.329  -1.027  1.00  0.00           C
ATOM    844  O   HIS   362      11.700  -5.212  -0.477  1.00  0.00           O
ATOM    845  CB  HIS   362      10.169  -3.460  -1.753  1.00  0.00           C
ATOM    846  CG  HIS   362       9.394  -2.279  -2.309  1.00  0.00           C
ATOM    847  ND1 HIS   362       8.686  -1.435  -1.534  1.00  0.00           N
ATOM    848  CD2 HIS   362       9.132  -1.940  -3.647  1.00  0.00           C
ATOM    849  CE1 HIS   362       8.093  -0.561  -2.358  1.00  0.00           C
ATOM    850  NE2 HIS   362       8.328  -0.852  -3.649  1.00  0.00           N
TER     851      HIS   362
CONECT    1    3    2
CONECT    2    1
CONECT    3    1    4
CONECT    4    3    6    5
CONECT    5    4
CONECT    6    4    7
CONECT    7    6    8   10
CONECT    8    7    9   12
CONECT    9    8
CONECT   10    7   11
CONECT   11   10
CONECT   12    8   13
CONECT   13   12   14   16
CONECT   14   13   15   17
CONECT   15   14
CONECT   16   13
CONECT   17   14   18
CONECT   18   17   19   21
CONECT   19   18   20   26
CONECT   20   19
CONECT   21   18   22
CONECT   22   21   23
CONECT   23   22   25   24
CONECT   24   23
CONECT   25   23
CONECT   26   19   27
CONECT   27   26   28   30
CONECT   28   27   34   29
CONECT   29   28
CONECT   30   27   31
CONECT   31   30   32   33
CONECT   32   31
CONECT   33   31
CONECT   34   28   35
CONECT   35   34   36   38
CONECT   36   35   37   42
CONECT   37   36
CONECT   38   35   40   39
CONECT   39   38   41
CONECT   40   38
CONECT   41   39
CONECT   42   36   43
CONECT   43   42   44   46
CONECT   44   43   45   49
CONECT   45   44
CONECT   46   43   47   48
CONECT   47   46
CONECT   48   46
CONECT   49   44   50
CONECT   50   49   51   53
CONECT   51   50   54   52
CONECT   52   51
CONECT   53   50
CONECT   54   51   55
CONECT   55   54   56   58
CONECT   56   55   65   57
CONECT   57   56
CONECT   58   55   59
CONECT   59   58   60
CONECT   60   59   61
CONECT   61   60   62
CONECT   62   61   63   64
CONECT   63   62
CONECT   64   62
CONECT   65   56   66
CONECT   66   65   67   69
CONECT   67   66   68   73
CONECT   68   67
CONECT   69   66   71   70
CONECT   70   69   72
CONECT   71   69
CONECT   72   70
CONECT   73   67   74
CONECT   74   73   75
CONECT   75   74   76   77
CONECT   76   75
CONECT   77   75   78
CONECT   78   77   79   81
CONECT   79   78   80   86
CONECT   80   79
CONECT   81   78   82
CONECT   82   81   83
CONECT   83   82   85   84
CONECT   84   83
CONECT   85   83
CONECT   86   79   92   87
CONECT   87   86   90   88
CONECT   88   87   89   93
CONECT   89   88
CONECT   90   87   91
CONECT   91   90   92
CONECT   92   86   91
CONECT   93   88   94
CONECT   94   93   95   97
CONECT   95   94  101   96
CONECT   96   95
CONECT   97   94   98
CONECT   98   97  100   99
CONECT   99   98
CONECT  100   98
CONECT  101   95  102
CONECT  102  101  103  105
CONECT  103  102  108  104
CONECT  104  103
CONECT  105  102  106  107
CONECT  106  105
CONECT  107  105
CONECT  108  103  109
CONECT  109  108  110  112
CONECT  110  109  111  116
CONECT  111  110
CONECT  112  109  113
CONECT  113  112  114  115
CONECT  114  113
CONECT  115  113
CONECT  116  110  117
CONECT  117  116  120  118
CONECT  118  117  119  125
CONECT  119  118
CONECT  120  117  121
CONECT  121  120  122
CONECT  122  121  123
CONECT  123  122  124
CONECT  124  123
CONECT  125  118  126
CONECT  126  125  129  127
CONECT  127  126  128  131
CONECT  128  127
CONECT  129  126  130
CONECT  130  129  600
CONECT  131  127  132
CONECT  132  131  133  135
CONECT  133  132  134  140
CONECT  134  133
CONECT  135  132  136
CONECT  136  135  137
CONECT  137  136  138
CONECT  138  137  139
CONECT  139  138
CONECT  140  133  141
CONECT  141  140  142
CONECT  142  141  143  144
CONECT  143  142
CONECT  144  142  145
CONECT  145  144  148  146
CONECT  146  145  147  149
CONECT  147  146
CONECT  148  145
CONECT  149  146  155  150
CONECT  150  149  151  153
CONECT  151  150  152  156
CONECT  152  151
CONECT  153  150  154
CONECT  154  153  155
CONECT  155  149  154
CONECT  156  151  157
CONECT  157  156  158  160
CONECT  158  157  159  165
CONECT  159  158
CONECT  160  157  161
CONECT  161  160  162
CONECT  162  161  163
CONECT  163  162  164
CONECT  164  163
CONECT  165  158  166
CONECT  166  165  167  169
CONECT  167  166  174  168
CONECT  168  167
CONECT  169  166  170
CONECT  170  169  171
CONECT  171  170  172
CONECT  172  171  173
CONECT  173  172
CONECT  174  167  175  180
CONECT  175  174  178  176
CONECT  176  175  177  181
CONECT  177  176
CONECT  178  175  179
CONECT  179  178  180
CONECT  180  174  179
CONECT  181  176  182  187
CONECT  182  181  183  185
CONECT  183  182  184  188
CONECT  184  183
CONECT  185  182  186
CONECT  186  185  187
CONECT  187  181  186
CONECT  188  183  189
CONECT  189  188  190  192
CONECT  190  189  191  197
CONECT  191  190
CONECT  192  189  193
CONECT  193  192  194
CONECT  194  193  196  195
CONECT  195  194
CONECT  196  194
CONECT  197  190  198
CONECT  198  197  201  199
CONECT  199  198  208  200
CONECT  200  199
CONECT  201  198  202
CONECT  202  201  203
CONECT  203  202  204
CONECT  204  203  205
CONECT  205  204  207  206
CONECT  206  205
CONECT  207  205
CONECT  208  199  209
CONECT  209  208  212  210
CONECT  210  209  211  216
CONECT  211  210
CONECT  212  209  213
CONECT  213  212  214  215
CONECT  214  213
CONECT  215  213
CONECT  216  210  217
CONECT  217  216  218  220
CONECT  218  217  219  225
CONECT  219  218
CONECT  220  217  221
CONECT  221  220  222
CONECT  222  221  224  223
CONECT  223  222
CONECT  224  222
CONECT  225  218  226
CONECT  226  225  229  227
CONECT  227  226  228  239
CONECT  228  227
CONECT  229  226  230
CONECT  230  229  231  232
CONECT  231  230  233
CONECT  232  230  235  234
CONECT  233  231  234
CONECT  234  232  233  236
CONECT  235  232  237
CONECT  236  234  238
CONECT  237  235  238
CONECT  238  236  237
CONECT  239  227  240
CONECT  240  239  241  243
CONECT  241  240  248  242
CONECT  242  241
CONECT  243  240  244
CONECT  244  243  245
CONECT  245  244  246
CONECT  246  245  247
CONECT  247  246
CONECT  248  241  249
CONECT  249  248  250  252
CONECT  250  249  251  256
CONECT  251  250
CONECT  252  249  253
CONECT  253  252  254  255
CONECT  254  253
CONECT  255  253
CONECT  256  250  257
CONECT  257  256  258  260
CONECT  258  257  264  259
CONECT  259  258
CONECT  260  257  261
CONECT  261  260  262  263
CONECT  262  261
CONECT  263  261
CONECT  264  258  265
CONECT  265  264  268  266
CONECT  266  265  267  271
CONECT  267  266
CONECT  268  265  269  270
CONECT  269  268
CONECT  270  268
CONECT  271  266  272
CONECT  272  271  273
CONECT  273  272  274  275
CONECT  274  273
CONECT  275  273  276
CONECT  276  275  279  277
CONECT  277  276  278  286
CONECT  278  277
CONECT  279  276  280
CONECT  280  279  281
CONECT  281  280  282
CONECT  282  281  283
CONECT  283  282  285  284
CONECT  284  283
CONECT  285  283
CONECT  286  277  287
CONECT  287  286  288  290
CONECT  288  287  293  289
CONECT  289  288
CONECT  290  287  291  292
CONECT  291  290
CONECT  292  290
CONECT  293  288  294
CONECT  294  293  295  297
CONECT  295  294  296  302
CONECT  296  295
CONECT  297  294  298
CONECT  298  297  299
CONECT  299  298  301  300
CONECT  300  299
CONECT  301  299
CONECT  302  295  303
CONECT  303  302  304  306
CONECT  304  303  305  307
CONECT  305  304
CONECT  306  303
CONECT  307  304  308
CONECT  308  307  309  311
CONECT  309  308  310  321
CONECT  310  309
CONECT  311  308  312
CONECT  312  311  313  314
CONECT  313  312  315
CONECT  314  312  316  317
CONECT  315  313  316
CONECT  316  314  315  318
CONECT  317  314  319
CONECT  318  316  320
CONECT  319  317  320
CONECT  320  318  319
CONECT  321  309  322
CONECT  322  321  325  323
CONECT  323  322  330  324
CONECT  324  323
CONECT  325  322  326
CONECT  326  325  327
CONECT  327  326  328
CONECT  328  327  329
CONECT  329  328
CONECT  330  323  331
CONECT  331  330  332  334
CONECT  332  331  333  337
CONECT  333  332
CONECT  334  331  336  335
CONECT  335  334
CONECT  336  334
CONECT  337  332  338
CONECT  338  337  339  341
CONECT  339  338  345  340
CONECT  340  339
CONECT  341  338  342
CONECT  342  341  343  344
CONECT  343  342
CONECT  344  342
CONECT  345  339  346
CONECT  346  345  349  347
CONECT  347  346  348  351
CONECT  348  347
CONECT  349  346  350
CONECT  350  349
CONECT  351  347  352  357
CONECT  352  351  353  355
CONECT  353  352  354  358
CONECT  354  353
CONECT  355  352  356
CONECT  356  355  357
CONECT  357  351  356
CONECT  358  353  359
CONECT  359  358  360  362
CONECT  360  359  361  367
CONECT  361  360
CONECT  362  359  363
CONECT  363  362  364
CONECT  364  363  365  366
CONECT  365  364
CONECT  366  364
CONECT  367  360  368
CONECT  368  367  369
CONECT  369  368  371  370
CONECT  370  369
CONECT  371  369  372
CONECT  372  371  373
CONECT  373  372  375  374
CONECT  374  373
CONECT  375  373  376
CONECT  376  375  377
CONECT  377  376  378  379
CONECT  378  377
CONECT  379  377  380  385
CONECT  380  379  381  383
CONECT  381  380  382  386
CONECT  382  381
CONECT  383  380  384
CONECT  384  383  385
CONECT  385  379  384
CONECT  386  381  387
CONECT  387  386  388  390
CONECT  388  387  389  400
CONECT  389  388
CONECT  390  387  391
CONECT  391  390  392  393
CONECT  392  391  394
CONECT  393  391  396  395
CONECT  394  392  395
CONECT  395  393  394  397
CONECT  396  393  398
CONECT  397  395  399
CONECT  398  396  399
CONECT  399  397  398
CONECT  400  388  401
CONECT  401  400  404  402
CONECT  402  401  403  408
CONECT  403  402
CONECT  404  401  405
CONECT  405  404  407  406
CONECT  406  405
CONECT  407  405
CONECT  408  402  409
CONECT  409  408  412  410
CONECT  410  409  411  414
CONECT  411  410
CONECT  412  409  413
CONECT  413  412
CONECT  414  410  415
CONECT  415  414  418  416
CONECT  416  415  417  421
CONECT  417  416
CONECT  418  415  419  420
CONECT  419  418
CONECT  420  418
CONECT  421  416  422
CONECT  422  421  423  425
CONECT  423  422  424  426
CONECT  424  423
CONECT  425  422
CONECT  426  423  427
CONECT  427  426  430  428
CONECT  428  427  429  437
CONECT  429  428
CONECT  430  427  431
CONECT  431  430  432
CONECT  432  431  433
CONECT  433  432  434
CONECT  434  433  435  436
CONECT  435  434
CONECT  436  434
CONECT  437  428  438
CONECT  438  437  439  441
CONECT  439  438  440  444
CONECT  440  439
CONECT  441  438  442  443
CONECT  442  441
CONECT  443  441
CONECT  444  439  445
CONECT  445  444  446  448
CONECT  446  445  447  452
CONECT  447  446
CONECT  448  445  449
CONECT  449  448  450  451
CONECT  450  449
CONECT  451  449
CONECT  452  446  458  453
CONECT  453  452  456  454
CONECT  454  453  459  455
CONECT  455  454
CONECT  456  453  457
CONECT  457  456  458
CONECT  458  452  457
CONECT  459  454  460
CONECT  460  459  461  463
CONECT  461  460  467  462
CONECT  462  461
CONECT  463  460  464
CONECT  464  463  466  465
CONECT  465  464
CONECT  466  464
CONECT  467  461  468
CONECT  468  467  469
CONECT  469  468  471  470
CONECT  470  469
CONECT  471  469  472
CONECT  472  471  473  475
CONECT  473  472  477  474
CONECT  474  473
CONECT  475  472  476
CONECT  476  475
CONECT  477  473  478
CONECT  478  477  479  481
CONECT  479  478  485  480
CONECT  480  479
CONECT  481  478  482
CONECT  482  481  484  483
CONECT  483  482
CONECT  484  482
CONECT  485  479  486
CONECT  486  485  487  489
CONECT  487  486  488  496
CONECT  488  487
CONECT  489  486  490
CONECT  490  489  491  492
CONECT  491  490  493
CONECT  492  490  494
CONECT  493  491  495
CONECT  494  492  495
CONECT  495  493  494
CONECT  496  487  497
CONECT  497  496  500  498
CONECT  498  497  504  499
CONECT  499  498
CONECT  500  497  501
CONECT  501  500  502  503
CONECT  502  501
CONECT  503  501
CONECT  504  498  505  510
CONECT  505  504  506  508
CONECT  506  505  507  511
CONECT  507  506
CONECT  508  505  509
CONECT  509  508  510
CONECT  510  504  509
CONECT  511  506  512
CONECT  512  511  515  513
CONECT  513  512  514  516
CONECT  514  513
CONECT  515  512
CONECT  516  513  517
CONECT  517  516  518  520
CONECT  518  517  519  523
CONECT  519  518
CONECT  520  517  522  521
CONECT  521  520
CONECT  522  520
CONECT  523  518  524
CONECT  524  523  525
CONECT  525  524  526  527
CONECT  526  525
CONECT  527  525  528
CONECT  528  527  531  529
CONECT  529  528  535  530
CONECT  530  529
CONECT  531  528  533  532
CONECT  532  531  534
CONECT  533  531
CONECT  534  532
CONECT  535  529  536
CONECT  536  535  537  539
CONECT  537  536  538  544
CONECT  538  537
CONECT  539  536  540
CONECT  540  539  541
CONECT  541  540  542  543
CONECT  542  541
CONECT  543  541
CONECT  544  537  545
CONECT  545  544  548  546
CONECT  546  545  547  552
CONECT  547  546
CONECT  548  545  549
CONECT  549  548  550  551
CONECT  550  549
CONECT  551  549
CONECT  552  546  553
CONECT  553  552  556  554
CONECT  554  553  555  561
CONECT  555  554
CONECT  556  553  557
CONECT  557  556  558
CONECT  558  557  560  559
CONECT  559  558
CONECT  560  558
CONECT  561  554  562
CONECT  562  561  563
CONECT  563  562  564  565
CONECT  564  563
CONECT  565  563  566
CONECT  566  565  567  569
CONECT  567  566  568  573
CONECT  568  567
CONECT  569  566  570  571
CONECT  570  569  572
CONECT  571  569
CONECT  572  570
CONECT  573  567  574
CONECT  574  573  577  575
CONECT  575  574  584  576
CONECT  576  575
CONECT  577  574  578
CONECT  578  577  579  580
CONECT  579  578  581
CONECT  580  578  582
CONECT  581  579  583
CONECT  582  580  583
CONECT  583  581  582
CONECT  584  575  585
CONECT  585  584  586  588
CONECT  586  585  587  595
CONECT  587  586
CONECT  588  585  589
CONECT  589  588  590
CONECT  590  589  591
CONECT  591  590  592
CONECT  592  591  594  593
CONECT  593  592
CONECT  594  592
CONECT  595  586  596
CONECT  596  595  599  597
CONECT  597  596  601  598
CONECT  598  597
CONECT  599  596  600
CONECT  600  130  599
CONECT  601  597  602
CONECT  602  601  605  603
CONECT  603  602  604  610
CONECT  604  603
CONECT  605  602  606
CONECT  606  605  607
CONECT  607  606  608  609
CONECT  608  607
CONECT  609  607
CONECT  610  603  611
CONECT  611  610  614  612
CONECT  612  611  613  615
CONECT  613  612
CONECT  614  611
CONECT  615  612  616
CONECT  616  615  617  619
CONECT  617  616  618  623
CONECT  618  617
CONECT  619  616  620
CONECT  620  619  621
CONECT  621  620  622
CONECT  622  621
CONECT  623  617  624
CONECT  624  623  625  627
CONECT  625  624  626  631
CONECT  626  625
CONECT  627  624  628
CONECT  628  627  630  629
CONECT  629  628
CONECT  630  628
CONECT  631  625  632
CONECT  632  631  633  635
CONECT  633  632  634  642
CONECT  634  633
CONECT  635  632  636
CONECT  636  635  637
CONECT  637  636  638
CONECT  638  637  639
CONECT  639  638  641  640
CONECT  640  639
CONECT  641  639
CONECT  642  633  643
CONECT  643  642  644  646
CONECT  644  643  650  645
CONECT  645  644
CONECT  646  643  647
CONECT  647  646  649  648
CONECT  648  647
CONECT  649  647
CONECT  650  644  651
CONECT  651  650  652
CONECT  652  651  653  654
CONECT  653  652
CONECT  654  652  655
CONECT  655  654  656  658
CONECT  656  655  657  663
CONECT  657  656
CONECT  658  655  659
CONECT  659  658  660
CONECT  660  659  661
CONECT  661  660  662
CONECT  662  661
CONECT  663  656  664
CONECT  664  663  665  667
CONECT  665  664  672  666
CONECT  666  665
CONECT  667  664  668
CONECT  668  667  669
CONECT  669  668  671  670
CONECT  670  669
CONECT  671  669
CONECT  672  665  673
CONECT  673  672  674  676
CONECT  674  673  675  679
CONECT  675  674
CONECT  676  673  677  678
CONECT  677  676
CONECT  678  676
CONECT  679  674  680
CONECT  680  679  683  681
CONECT  681  680  688  682
CONECT  682  681
CONECT  683  680  684
CONECT  684  683  685
CONECT  685  684  686
CONECT  686  685  687
CONECT  687  686
CONECT  688  681  689
CONECT  689  688  690  692
CONECT  690  689  691  694
CONECT  691  690
CONECT  692  689  693
CONECT  693  692
CONECT  694  690  695
CONECT  695  694  696  698
CONECT  696  695  702  697
CONECT  697  696
CONECT  698  695  699
CONECT  699  698  700  701
CONECT  700  699
CONECT  701  699
CONECT  702  696  703
CONECT  703  702  706  704
CONECT  704  703  705  714
CONECT  705  704
CONECT  706  703  707
CONECT  707  706  708  709
CONECT  708  707  710
CONECT  709  707  711
CONECT  710  708  712
CONECT  711  709  712
CONECT  712  710  711  713
CONECT  713  712
CONECT  714  704  715
CONECT  715  714  716  718
CONECT  716  715  725  717
CONECT  717  716
CONECT  718  715  719
CONECT  719  718  720
CONECT  720  719  721
CONECT  721  720  722
CONECT  722  721  723  724
CONECT  723  722
CONECT  724  722
CONECT  725  716  726
CONECT  726  725  727  729
CONECT  727  726  728  732
CONECT  728  727
CONECT  729  726  730  731
CONECT  730  729
CONECT  731  729
CONECT  732  727  733
CONECT  733  732  734  736
CONECT  734  733  743  735
CONECT  735  734
CONECT  736  733  737
CONECT  737  736  738
CONECT  738  737  739
CONECT  739  738  740
CONECT  740  739  742  741
CONECT  741  740
CONECT  742  740
CONECT  743  734  744
CONECT  744  743  747  745
CONECT  745  744  746  750
CONECT  746  745
CONECT  747  744  748  749
CONECT  748  747
CONECT  749  747
CONECT  750  745  751
CONECT  751  750  752  754
CONECT  752  751  753  762
CONECT  753  752
CONECT  754  751  755
CONECT  755  754  757  756
CONECT  756  755  758
CONECT  757  755  759
CONECT  758  756  760
CONECT  759  757  760
CONECT  760  758  759  761
CONECT  761  760
CONECT  762  752  763
CONECT  763  762  766  764
CONECT  764  763  765  771
CONECT  765  764
CONECT  766  763  767
CONECT  767  766  768
CONECT  768  767  769  770
CONECT  769  768
CONECT  770  768
CONECT  771  764  772
CONECT  772  771  775  773
CONECT  773  772  774  779
CONECT  774  773
CONECT  775  772  776  777
CONECT  776  775  778
CONECT  777  775
CONECT  778  776
CONECT  779  773  780  785
CONECT  780  779  781  783
CONECT  781  780  782  786
CONECT  782  781
CONECT  783  780  784
CONECT  784  783  785
CONECT  785  779  784
CONECT  786  781  787
CONECT  787  786  788
CONECT  788  787  789  790
CONECT  789  788
CONECT  790  788  791
CONECT  791  790  792  794
CONECT  792  791  799  793
CONECT  793  792
CONECT  794  791  795
CONECT  795  794  796
CONECT  796  795  797
CONECT  797  796  798
CONECT  798  797
CONECT  799  792  800  805
CONECT  800  799  803  801
CONECT  801  800  806  802
CONECT  802  801
CONECT  803  800  804
CONECT  804  803  805
CONECT  805  799  804
CONECT  806  801  807
CONECT  807  806  808  810
CONECT  808  807  809
CONECT  809  808
CONECT  810  807  811
CONECT  811  810  812
CONECT  812  811  813  814
CONECT  813  812
CONECT  814  812
CONECT  816  817
CONECT  817  816  820  818
CONECT  818  817  819  827
CONECT  819  818
CONECT  820  817  821
CONECT  821  820  822
CONECT  822  821  823
CONECT  823  822  824
CONECT  824  823  825  826
CONECT  825  824
CONECT  826  824
CONECT  827  818  828
CONECT  828  827  829  831
CONECT  829  828  841  830
CONECT  830  829
CONECT  831  828  832
CONECT  832  831  833
CONECT  833  832  834
CONECT  834  833  835
CONECT  835  834  839  836
CONECT  836  835  837
CONECT  837  836  838
CONECT  838  837  840
CONECT  839  835  840
CONECT  840  838  839
CONECT  841  829  842
CONECT  842  841  843  845
CONECT  843  842  844
CONECT  844  843
CONECT  845  842  846
CONECT  846  845  847  848
CONECT  847  846  849
CONECT  848  846  850
CONECT  849  847  850
CONECT  850  848  849
MASTER        3    0    0    0    0    0    0    0  849    2  849    0
END
