# Supplementary material for: Data from docking simulations to develop an efficient strategy able to evaluate the interactions between RAGE and MDA-induced albumin adducts
Source: Data Brief. 2017 May 6;12:656–61. doi: 10.1016/j.dib.2017.05.009 (PMC5435577; doi:10.1016/j.dib.2017.05.009)
Supplement: Supplementary file 3 — Supplementary material [file mmc3.zip › mmc3.pdb]

REMARK   4
REMARK   4 File created by VEGA ZZ 3.1.1
REMARK   4
ATOM      1  N   GLY A   1       4.763   3.899  -2.549  1.00  0.00      A1   N
ATOM      2  C1  GLY A   1       4.328   5.032  -3.133  1.00  0.00      A1   C
ATOM      3  O1  GLY A   1       3.517   5.080  -4.047  1.00  0.00      A1   O
ATOM      4  C2  GLY A   1       4.953   6.295  -2.546  1.00  0.00      A1   C
ATOM      5  CA  GLY A   1       4.299   2.610  -3.046  1.00  0.00      A1   C
ATOM      6  C   GLY A   1       4.680   1.476  -2.087  1.00  0.00      A1   C
ATOM      7  O   GLY A   1       5.361   1.674  -1.089  1.00  0.00      A1   O
ATOM      8  N   SER A   2       4.186   0.274  -2.446  1.00  0.00      A1   N
ATOM      9  CA  SER A   2       4.316  -0.866  -1.539  1.00  0.00      A1   C
ATOM     10  C   SER A   2       3.959  -2.175  -2.265  1.00  0.00      A1   C
ATOM     11  O   SER A   2       3.424  -2.178  -3.369  1.00  0.00      A1   O
ATOM     12  CB  SER A   2       3.368  -0.684  -0.336  1.00  0.00      A1   C
ATOM     13  OG  SER A   2       2.001  -0.673  -0.758  1.00  0.00      A1   O
ATOM     14  N   ALA A   3       4.274  -3.277  -1.550  1.00  0.00      A1   N
ATOM     15  CA  ALA A   3       3.923  -4.628  -1.982  1.00  0.00      A1   C
ATOM     16  C   ALA A   3       2.391  -4.869  -1.901  1.00  0.00      A1   C
ATOM     17  O   ALA A   3       1.613  -3.958  -1.630  1.00  0.00      A1   O
ATOM     18  CB  ALA A   3       4.702  -5.621  -1.117  1.00  0.00      A1   C
ATOM     19  N   GLN A   4       2.012  -6.144  -2.158  1.00  0.00      A1   N
ATOM     20  CA  GLN A   4       0.612  -6.573  -2.061  1.00  0.00      A1   C
ATOM     21  C   GLN A   4       0.492  -8.068  -2.421  1.00  0.00      A1   C
ATOM     22  O   GLN A   4       1.053  -8.509  -3.416  1.00  0.00      A1   O
ATOM     23  CB  GLN A   4      -0.286  -5.752  -3.017  1.00  0.00      A1   C
ATOM     24  CG  GLN A   4      -1.586  -5.273  -2.354  1.00  0.00      A1   C
ATOM     25  CD  GLN A   4      -2.152  -4.080  -3.134  1.00  0.00      A1   C
ATOM     26  OE1 GLN A   4      -1.549  -3.014  -3.178  1.00  0.00      A1   O
ATOM     27  NE2 GLN A   4      -3.323  -4.319  -3.741  1.00  0.00      A1   N
ATOM     28  N   ASN A   5      -0.268  -8.813  -1.579  1.00  0.00      A1   N
ATOM     29  CA  ASN A   5      -0.656 -10.171  -1.942  1.00  0.00      A1   C
ATOM     30  C   ASN A   5      -1.993 -10.178  -2.676  1.00  0.00      A1   C
ATOM     31  O   ASN A   5      -3.012  -9.752  -2.133  1.00  0.00      A1   O
ATOM     32  CB  ASN A   5      -0.655 -11.091  -0.705  1.00  0.00      A1   C
ATOM     33  CG  ASN A   5      -1.616 -10.645   0.407  1.00  0.00      A1   C
ATOM     34  OD1 ASN A   5      -2.764 -11.059   0.459  1.00  0.00      A1   O
ATOM     35  ND2 ASN A   5      -1.082  -9.789   1.292  1.00  0.00      A1   N
ATOM     36  N   ILE A   6      -1.981 -10.666  -3.912  1.00  0.00      A1   N
ATOM     37  CA  ILE A   6      -3.192 -10.730  -4.719  1.00  0.00      A1   C
ATOM     38  C   ILE A   6      -3.422 -12.139  -5.254  1.00  0.00      A1   C
ATOM     39  O   ILE A   6      -2.571 -12.702  -5.942  1.00  0.00      A1   O
ATOM     40  CB  ILE A   6      -3.099  -9.764  -5.935  1.00  0.00      A1   C
ATOM     41  CG1 ILE A   6      -2.342  -8.450  -5.645  1.00  0.00      A1   C
ATOM     42  CG2 ILE A   6      -4.501  -9.470  -6.492  1.00  0.00      A1   C
ATOM     43  CD1 ILE A   6      -0.838  -8.569  -5.923  1.00  0.00      A1   C
ATOM     44  N   THR A   7      -4.582 -12.706  -4.933  1.00  0.00      A1   N
ATOM     45  CA  THR A   7      -4.926 -14.049  -5.381  1.00  0.00      A1   C
ATOM     46  C   THR A   7      -5.769 -14.007  -6.650  1.00  0.00      A1   C
ATOM     47  O   THR A   7      -6.651 -13.161  -6.793  1.00  0.00      A1   O
ATOM     48  CB  THR A   7      -5.636 -14.840  -4.262  1.00  0.00      A1   C
ATOM     49  OG1 THR A   7      -6.956 -14.355  -4.065  1.00  0.00      A1   O
ATOM     50  CG2 THR A   7      -4.815 -14.811  -2.958  1.00  0.00      A1   C
ATOM     51  N   ALA A   8      -5.491 -14.925  -7.571  1.00  0.00      A1   N
ATOM     52  CA  ALA A   8      -6.226 -14.993  -8.827  1.00  0.00      A1   C
ATOM     53  C   ALA A   8      -6.319 -16.429  -9.331  1.00  0.00      A1   C
ATOM     54  O   ALA A   8      -5.632 -17.319  -8.830  1.00  0.00      A1   O
ATOM     55  CB  ALA A   8      -5.511 -14.113  -9.857  1.00  0.00      A1   C
ATOM     56  N   ARG A   9      -7.175 -16.649 -10.324  1.00  0.00      A1   N
ATOM     57  CA  ARG A   9      -7.360 -17.978 -10.893  1.00  0.00      A1   C
ATOM     58  C   ARG A   9      -7.000 -17.988 -12.376  1.00  0.00      A1   C
ATOM     59  O   ARG A   9      -7.172 -16.988 -13.074  1.00  0.00      A1   O
ATOM     60  CB  ARG A   9      -8.757 -18.561 -10.597  1.00  0.00      A1   C
ATOM     61  CG  ARG A   9      -8.988 -19.117  -9.172  1.00  0.00      A1   C
ATOM     62  CD  ARG A   9      -8.801 -18.161  -7.978  1.00  0.00      A1   C
ATOM     63  NE  ARG A   9      -9.504 -16.909  -8.195  1.00  0.00      A1   N
ATOM     64  CZ  ARG A   9      -9.526 -15.840  -7.414  1.00  0.00      A1   C
ATOM     65  NH1 ARG A   9      -8.831 -15.780  -6.311  1.00  0.00      A1   N
ATOM     66  NH2 ARG A   9     -10.257 -14.829  -7.773  1.00  0.00      A1   N
ATOM     67  N   ILE A  10      -6.501 -19.125 -12.851  1.00  0.00      A1   N
ATOM     68  CA  ILE A  10      -6.119 -19.265 -14.251  1.00  0.00      A1   C
ATOM     69  C   ILE A  10      -7.259 -18.851 -15.176  1.00  0.00      A1   C
ATOM     70  O   ILE A  10      -8.350 -19.415 -15.125  1.00  0.00      A1   O
ATOM     71  CB  ILE A  10      -5.686 -20.729 -14.485  1.00  0.00      A1   C
ATOM     72  CG1 ILE A  10      -4.510 -21.105 -13.561  1.00  0.00      A1   C
ATOM     73  CG2 ILE A  10      -5.316 -20.997 -15.956  1.00  0.00      A1   C
ATOM     74  CD1 ILE A  10      -4.258 -22.611 -13.481  1.00  0.00      A1   C
ATOM     75  N   GLY A  11      -6.995 -17.861 -16.025  1.00  0.00      A1   N
ATOM     76  CA  GLY A  11      -8.006 -17.388 -16.951  1.00  0.00      A1   C
ATOM     77  C   GLY A  11      -8.870 -16.294 -16.357  1.00  0.00      A1   C
ATOM     78  O   GLY A  11      -9.865 -15.887 -16.956  1.00  0.00      A1   O
ATOM     79  N   GLU A  12      -8.489 -15.817 -15.176  1.00  0.00      A1   N
ATOM     80  CA  GLU A  12      -9.238 -14.763 -14.501  1.00  0.00      A1   C
ATOM     81  C   GLU A  12      -8.548 -13.413 -14.665  1.00  0.00      A1   C
ATOM     82  O   GLU A  12      -7.323 -13.303 -14.607  1.00  0.00      A1   O
ATOM     83  CB  GLU A  12      -9.330 -14.882 -12.966  1.00  0.00      A1   C
ATOM     84  CG  GLU A  12     -10.442 -15.770 -12.393  1.00  0.00      A1   C
ATOM     85  CD  GLU A  12     -10.493 -15.582 -10.857  1.00  0.00      A1   C
ATOM     86  OE1 GLU A  12      -9.579 -14.998 -10.291  1.00  0.00      A1   O
ATOM     87  OE2 GLU A  12     -11.427 -16.024 -10.197  1.00  0.00      A1   O
ATOM     88  N   PRO A  13      -9.350 -12.359 -14.875  1.00  0.00      A1   N
ATOM     89  CA  PRO A  13      -8.838 -10.997 -15.052  1.00  0.00      A1   C
ATOM     90  C   PRO A  13      -8.260 -10.423 -13.763  1.00  0.00      A1   C
ATOM     91  O   PRO A  13      -8.769 -10.684 -12.672  1.00  0.00      A1   O
ATOM     92  CB  PRO A  13     -10.055 -10.212 -15.546  1.00  0.00      A1   C
ATOM     93  CG  PRO A  13     -11.248 -10.962 -14.964  1.00  0.00      A1   C
ATOM     94  CD  PRO A  13     -10.811 -12.428 -14.939  1.00  0.00      A1   C
ATOM     95  N   LEU A  14      -7.196  -9.640 -13.895  1.00  0.00      A1   N
ATOM     96  CA  LEU A  14      -6.548  -9.028 -12.740  1.00  0.00      A1   C
ATOM     97  C   LEU A  14      -6.035  -7.632 -13.079  1.00  0.00      A1   C
ATOM     98  O   LEU A  14      -5.545  -7.391 -14.183  1.00  0.00      A1   O
ATOM     99  CB  LEU A  14      -5.403  -9.960 -12.312  1.00  0.00      A1   C
ATOM    100  CG  LEU A  14      -5.001  -9.832 -10.837  1.00  0.00      A1   C
ATOM    101  CD1 LEU A  14      -6.146 -10.309  -9.927  1.00  0.00      A1   C
ATOM    102  CD2 LEU A  14      -3.722 -10.638 -10.581  1.00  0.00      A1   C
ATOM    103  N   VAL A  15      -6.150  -6.716 -12.123  1.00  0.00      A1   N
ATOM    104  CA  VAL A  15      -5.694  -5.345 -12.319  1.00  0.00      A1   C
ATOM    105  C   VAL A  15      -4.652  -4.958 -11.276  1.00  0.00      A1   C
ATOM    106  O   VAL A  15      -4.715  -5.398 -10.126  1.00  0.00      A1   O
ATOM    107  CB  VAL A  15      -6.922  -4.404 -12.277  1.00  0.00      A1   C
ATOM    108  CG1 VAL A  15      -6.580  -2.956 -12.671  1.00  0.00      A1   C
ATOM    109  CG2 VAL A  15      -8.050  -4.927 -13.180  1.00  0.00      A1   C
ATOM    110  N   LEU A  16      -3.681  -4.098 -11.667  1.00  0.00      A1   N
ATOM    111  CA  LEU A  16      -2.708  -3.551 -10.711  1.00  0.00      A1   C
ATOM    112  C   LEU A  16      -2.399  -2.061 -11.047  1.00  0.00      A1   C
ATOM    113  O   LEU A  16      -1.796  -1.756 -12.067  1.00  0.00      A1   O
ATOM    114  CB  LEU A  16      -1.406  -4.384 -10.751  1.00  0.00      A1   C
ATOM    115  CG  LEU A  16      -1.569  -5.891 -10.445  1.00  0.00      A1   C
ATOM    116  CD1 LEU A  16      -0.284  -6.653 -10.782  1.00  0.00      A1   C
ATOM    117  CD2 LEU A  16      -1.963  -6.166  -8.986  1.00  0.00      A1   C
ATOM    118  N   LYS A  17      -2.828  -1.149 -10.137  1.00  0.00      A1   N
ATOM    119  CA  LYS A  17      -2.494   0.281 -10.268  1.00  0.00      A1   C
ATOM    120  C   LYS A  17      -1.071   0.546  -9.735  1.00  0.00      A1   C
ATOM    121  O   LYS A  17      -0.659   0.027  -8.706  1.00  0.00      A1   O
ATOM    122  CB  LYS A  17      -3.515   1.149  -9.493  1.00  0.00      A1   C
ATOM    123  CG  LYS A  17      -3.131   2.638  -9.276  1.00  0.00      A1   C
ATOM    124  CD  LYS A  17      -3.052   3.480 -10.563  1.00  0.00      A1   C
ATOM    125  CE  LYS A  17      -2.563   4.923 -10.343  1.00  0.00      A1   C
ATOM    126  NZ  LYS A  17      -2.140   5.610 -11.569  1.00  0.00      A1   N
ATOM    127  N   CYS A  18      -0.359   1.402 -10.497  1.00  0.00      A1   N
ATOM    128  CA  CYS A  18       0.971   1.836 -10.081  1.00  0.00      A1   C
ATOM    129  C   CYS A  18       0.861   2.903  -8.980  1.00  0.00      A1   C
ATOM    130  O   CYS A  18       0.382   4.008  -9.210  1.00  0.00      A1   O
ATOM    131  CB  CYS A  18       1.720   2.425 -11.281  1.00  0.00      A1   C
ATOM    132  SG  CYS A  18       1.760   1.365 -12.746  1.00  0.00      A1   S
ATOM    133  N   LYS A  19       1.338   2.508  -7.782  1.00  0.00      A1   N
ATOM    134  CA  LYS A  19       1.373   3.434  -6.655  1.00  0.00      A1   C
ATOM    135  C   LYS A  19       2.480   4.476  -6.909  1.00  0.00      A1   C
ATOM    136  O   LYS A  19       3.598   4.143  -7.283  1.00  0.00      A1   O
ATOM    137  CB  LYS A  19       1.660   2.672  -5.351  1.00  0.00      A1   C
ATOM    138  CG  LYS A  19       0.619   1.600  -4.984  1.00  0.00      A1   C
ATOM    139  CD  LYS A  19       1.207   0.527  -4.051  1.00  0.00      A1   C
ATOM    140  CE  LYS A  19       0.196  -0.553  -3.645  1.00  0.00      A1   C
ATOM    141  NZ  LYS A  19       0.838  -1.718  -3.035  1.00  0.00      A1   N
ATOM    142  N   GLY A  20       2.087   5.748  -6.698  1.00  0.00      A1   N
ATOM    143  CA  GLY A  20       2.997   6.861  -6.958  1.00  0.00      A1   C
ATOM    144  C   GLY A  20       2.519   7.716  -8.130  1.00  0.00      A1   C
ATOM    145  O   GLY A  20       2.583   8.938  -8.104  1.00  0.00      A1   O
ATOM    146  N   ALA A  21       2.036   6.995  -9.160  1.00  0.00      A1   N
ATOM    147  CA  ALA A  21       1.496   7.673 -10.328  1.00  0.00      A1   C
ATOM    148  C   ALA A  21       0.069   8.130  -9.999  1.00  0.00      A1   C
ATOM    149  O   ALA A  21      -0.767   7.301  -9.647  1.00  0.00      A1   O
ATOM    150  CB  ALA A  21       1.424   6.705 -11.519  1.00  0.00      A1   C
ATOM    151  N   PRO A  22      -0.220   9.450 -10.139  1.00  0.00      A1   N
ATOM    152  CA  PRO A  22      -1.591   9.902  -9.885  1.00  0.00      A1   C
ATOM    153  C   PRO A  22      -2.579   9.363 -10.914  1.00  0.00      A1   C
ATOM    154  O   PRO A  22      -2.267   8.439 -11.665  1.00  0.00      A1   O
ATOM    155  CB  PRO A  22      -1.459  11.433  -9.898  1.00  0.00      A1   C
ATOM    156  CG  PRO A  22      -0.272  11.716 -10.808  1.00  0.00      A1   C
ATOM    157  CD  PRO A  22       0.662  10.525 -10.603  1.00  0.00      A1   C
ATOM    158  N   LYS A  23      -3.772   9.947 -10.944  1.00  0.00      A1   N
ATOM    159  CA  LYS A  23      -4.807   9.527 -11.883  1.00  0.00      A1   C
ATOM    160  C   LYS A  23      -4.253   9.445 -13.302  1.00  0.00      A1   C
ATOM    161  O   LYS A  23      -4.407   8.431 -13.981  1.00  0.00      A1   O
ATOM    162  CB  LYS A  23      -5.993  10.516 -11.859  1.00  0.00      A1   C
ATOM    163  CG  LYS A  23      -6.795  10.599 -10.544  1.00  0.00      A1   C
ATOM    164  CD  LYS A  23      -6.108  11.397  -9.420  1.00  0.00      A1   C
ATOM    165  CE  LYS A  23      -7.095  12.061  -8.442  1.00  0.00      A1   C
ATOM    166  NZ  LYS A  23      -7.940  11.127  -7.690  1.00  0.00      A1   N
ATOM    167  N   LYS A  24      -3.608  10.520 -13.743  1.00  0.00      A1   N
ATOM    168  CA  LYS A  24      -3.029  10.569 -15.080  1.00  0.00      A1   C
ATOM    169  C   LYS A  24      -1.505  10.585 -15.013  1.00  0.00      A1   C
ATOM    170  O   LYS A  24      -0.901  11.319 -14.230  1.00  0.00      A1   O
ATOM    171  CB  LYS A  24      -3.539  11.882 -15.723  1.00  0.00      A1   C
ATOM    172  CG  LYS A  24      -3.102  12.145 -17.181  1.00  0.00      A1   C
ATOM    173  CD  LYS A  24      -1.760  12.893 -17.319  1.00  0.00      A1   C
ATOM    174  CE  LYS A  24      -1.098  12.711 -18.692  1.00  0.00      A1   C
ATOM    175  NZ  LYS A  24      -1.831  13.332 -19.794  1.00  0.00      A1   N
ATOM    176  N   PRO A  25      -0.867   9.755 -15.852  1.00  0.00      A1   N
ATOM    177  CA  PRO A  25       0.596   9.657 -15.908  1.00  0.00      A1   C
ATOM    178  C   PRO A  25       1.238  10.907 -16.498  1.00  0.00      A1   C
ATOM    179  O   PRO A  25       1.126  11.190 -17.690  1.00  0.00      A1   O
ATOM    180  CB  PRO A  25       0.855   8.423 -16.781  1.00  0.00      A1   C
ATOM    181  CG  PRO A  25      -0.383   8.297 -17.655  1.00  0.00      A1   C
ATOM    182  CD  PRO A  25      -1.518   8.835 -16.787  1.00  0.00      A1   C
ATOM    183  N   PRO A  26       1.930  11.677 -15.643  1.00  0.00      A1   N
ATOM    184  CA  PRO A  26       2.606  12.909 -16.057  1.00  0.00      A1   C
ATOM    185  C   PRO A  26       3.816  12.638 -16.945  1.00  0.00      A1   C
ATOM    186  O   PRO A  26       3.884  13.112 -18.078  1.00  0.00      A1   O
ATOM    187  CB  PRO A  26       2.990  13.586 -14.736  1.00  0.00      A1   C
ATOM    188  CG  PRO A  26       3.138  12.448 -13.732  1.00  0.00      A1   C
ATOM    189  CD  PRO A  26       2.186  11.358 -14.227  1.00  0.00      A1   C
ATOM    190  N   GLN A  27       4.767  11.871 -16.422  1.00  0.00      A1   N
ATOM    191  CA  GLN A  27       5.974  11.536 -17.168  1.00  0.00      A1   C
ATOM    192  C   GLN A  27       5.949  10.080 -17.620  1.00  0.00      A1   C
ATOM    193  O   GLN A  27       4.986   9.356 -17.363  1.00  0.00      A1   O
ATOM    194  CB  GLN A  27       7.179  11.717 -16.206  1.00  0.00      A1   C
ATOM    195  CG  GLN A  27       7.168  12.967 -15.298  1.00  0.00      A1   C
ATOM    196  CD  GLN A  27       7.466  14.286 -16.029  1.00  0.00      A1   C
ATOM    197  OE1 GLN A  27       8.426  14.980 -15.721  1.00  0.00      A1   O
ATOM    198  NE2 GLN A  27       6.598  14.602 -17.000  1.00  0.00      A1   N
ATOM    199  N   ARG A  28       7.050   9.698 -18.305  1.00  0.00      A1   N
ATOM    200  CA  ARG A  28       7.192   8.384 -18.934  1.00  0.00      A1   C
ATOM    201  C   ARG A  28       7.384   7.251 -17.894  1.00  0.00      A1   C
ATOM    202  O   ARG A  28       7.857   7.459 -16.787  1.00  0.00      A1   O
ATOM    203  CB  ARG A  28       8.388   8.483 -19.904  1.00  0.00      A1   C
ATOM    204  CG  ARG A  28       8.735   7.195 -20.669  1.00  0.00      A1   C
ATOM    205  CD  ARG A  28       7.643   6.725 -21.652  1.00  0.00      A1   C
ATOM    206  NE  ARG A  28       7.432   5.284 -21.536  1.00  0.00      A1   N
ATOM    207  CZ  ARG A  28       8.361   4.371 -21.796  1.00  0.00      A1   C
ATOM    208  NH1 ARG A  28       9.536   4.687 -22.255  1.00  0.00      A1   N
ATOM    209  NH2 ARG A  28       8.097   3.124 -21.572  1.00  0.00      A1   N
ATOM    210  N   LEU A  29       6.976   6.040 -18.333  1.00  0.00      A1   N
ATOM    211  CA  LEU A  29       7.014   4.862 -17.466  1.00  0.00      A1   C
ATOM    212  C   LEU A  29       7.120   3.555 -18.303  1.00  0.00      A1   C
ATOM    213  O   LEU A  29       6.451   3.375 -19.316  1.00  0.00      A1   O
ATOM    214  CB  LEU A  29       5.800   4.863 -16.507  1.00  0.00      A1   C
ATOM    215  CG  LEU A  29       4.506   5.538 -17.015  1.00  0.00      A1   C
ATOM    216  CD1 LEU A  29       3.976   4.919 -18.311  1.00  0.00      A1   C
ATOM    217  CD2 LEU A  29       3.420   5.474 -15.935  1.00  0.00      A1   C
ATOM    218  N   GLU A  30       8.019   2.677 -17.794  1.00  0.00      A1   N
ATOM    219  CA  GLU A  30       8.308   1.345 -18.345  1.00  0.00      A1   C
ATOM    220  C   GLU A  30       7.511   0.251 -17.608  1.00  0.00      A1   C
ATOM    221  O   GLU A  30       6.990   0.440 -16.516  1.00  0.00      A1   O
ATOM    222  CB  GLU A  30       9.811   1.008 -18.217  1.00  0.00      A1   C
ATOM    223  CG  GLU A  30      10.750   1.922 -19.019  1.00  0.00      A1   C
ATOM    224  CD  GLU A  30      10.481   1.882 -20.530  1.00  0.00      A1   C
ATOM    225  OE1 GLU A  30       9.734   1.033 -21.007  1.00  0.00      A1   O
ATOM    226  OE2 GLU A  30      11.004   2.725 -21.244  1.00  0.00      A1   O
ATOM    227  N   TRP A  31       7.451  -0.907 -18.301  1.00  0.00      A1   N
ATOM    228  CA  TRP A  31       6.610  -2.024 -17.872  1.00  0.00      A1   C
ATOM    229  C   TRP A  31       7.248  -3.369 -18.287  1.00  0.00      A1   C
ATOM    230  O   TRP A  31       7.587  -3.585 -19.441  1.00  0.00      A1   O
ATOM    231  CB  TRP A  31       5.255  -1.899 -18.578  1.00  0.00      A1   C
ATOM    232  CG  TRP A  31       4.432  -0.766 -18.008  1.00  0.00      A1   C
ATOM    233  CD1 TRP A  31       4.415   0.562 -18.441  1.00  0.00      A1   C
ATOM    234  CD2 TRP A  31       3.462  -0.858 -16.953  1.00  0.00      A1   C
ATOM    235  NE1 TRP A  31       3.449   1.240 -17.778  1.00  0.00      A1   N
ATOM    236  CE2 TRP A  31       2.821   0.400 -16.872  1.00  0.00      A1   C
ATOM    237  CE3 TRP A  31       3.073  -1.885 -16.142  1.00  0.00      A1   C
ATOM    238  CZ2 TRP A  31       1.763   0.575 -16.026  1.00  0.00      A1   C
ATOM    239  CZ3 TRP A  31       2.015  -1.702 -15.260  1.00  0.00      A1   C
ATOM    240  CH2 TRP A  31       1.328  -0.488 -15.238  1.00  0.00      A1   C
ATOM    241  N   LYS A  32       7.381  -4.265 -17.285  1.00  0.00      A1   N
ATOM    242  CA  LYS A  32       7.889  -5.625 -17.511  1.00  0.00      A1   C
ATOM    243  C   LYS A  32       7.186  -6.550 -16.472  1.00  0.00      A1   C
ATOM    244  O   LYS A  32       6.597  -6.054 -15.520  1.00  0.00      A1   O
ATOM    245  CB  LYS A  32       9.446  -5.644 -17.421  1.00  0.00      A1   C
ATOM    246  CG  LYS A  32      10.163  -4.658 -18.374  1.00  0.00      A1   C
ATOM    247  CD  LYS A  32      11.709  -4.718 -18.397  1.00  0.00      A1   C
ATOM    248  CE  LYS A  32      12.401  -4.293 -17.085  1.00  0.00      A1   C
ATOM    249  NZ  LYS A  32      13.547  -3.389 -17.216  1.00  0.00      A1   N
ATOM    250  N   LEU A  33       7.282  -7.893 -16.675  1.00  0.00      A1   N
ATOM    251  CA  LEU A  33       6.708  -8.896 -15.750  1.00  0.00      A1   C
ATOM    252  C   LEU A  33       7.805  -9.842 -15.157  1.00  0.00      A1   C
ATOM    253  O   LEU A  33       8.940  -9.863 -15.616  1.00  0.00      A1   O
ATOM    254  CB  LEU A  33       5.662  -9.750 -16.486  1.00  0.00      A1   C
ATOM    255  CG  LEU A  33       4.516  -8.950 -17.131  1.00  0.00      A1   C
ATOM    256  CD1 LEU A  33       3.488  -9.911 -17.739  1.00  0.00      A1   C
ATOM    257  CD2 LEU A  33       3.834  -8.002 -16.140  1.00  0.00      A1   C
ATOM    258  N   ASN A  34       7.396 -10.628 -14.120  1.00  0.00      A1   N
ATOM    259  CA  ASN A  34       8.226 -11.714 -13.551  1.00  0.00      A1   C
ATOM    260  C   ASN A  34       7.326 -12.922 -13.169  1.00  0.00      A1   C
ATOM    261  O   ASN A  34       6.645 -12.874 -12.158  1.00  0.00      A1   O
ATOM    262  CB  ASN A  34       8.947 -11.302 -12.244  1.00  0.00      A1   C
ATOM    263  CG  ASN A  34       9.900 -10.103 -12.338  1.00  0.00      A1   C
ATOM    264  OD1 ASN A  34       9.829  -9.158 -11.558  1.00  0.00      A1   O
ATOM    265  ND2 ASN A  34      10.806 -10.202 -13.319  1.00  0.00      A1   N
ATOM    266  N   THR A  35       7.344 -13.983 -14.006  1.00  0.00      A1   N
ATOM    267  CA  THR A  35       6.484 -15.149 -13.851  1.00  0.00      A1   C
ATOM    268  C   THR A  35       7.219 -16.429 -14.231  1.00  0.00      A1   C
ATOM    269  O   THR A  35       8.383 -16.393 -14.628  1.00  0.00      A1   O
ATOM    270  CB  THR A  35       5.245 -14.915 -14.752  1.00  0.00      A1   C
ATOM    271  OG1 THR A  35       5.532 -15.106 -16.129  1.00  0.00      A1   O
ATOM    272  CG2 THR A  35       4.674 -13.490 -14.667  1.00  0.00      A1   C
ATOM    273  N   GLY A  36       6.530 -17.560 -14.111  1.00  0.00      A1   N
ATOM    274  CA  GLY A  36       7.134 -18.836 -14.448  1.00  0.00      A1   C
ATOM    275  C   GLY A  36       8.188 -19.261 -13.445  1.00  0.00      A1   C
ATOM    276  O   GLY A  36       7.951 -19.237 -12.237  1.00  0.00      A1   O
ATOM    277  N   ARG A  37       9.356 -19.651 -13.947  1.00  0.00      A1   N
ATOM    278  CA  ARG A  37      10.449 -20.086 -13.086  1.00  0.00      A1   C
ATOM    279  C   ARG A  37      11.632 -19.128 -13.185  1.00  0.00      A1   C
ATOM    280  O   ARG A  37      12.299 -18.842 -12.189  1.00  0.00      A1   O
ATOM    281  CB  ARG A  37      10.855 -21.548 -13.371  1.00  0.00      A1   C
ATOM    282  CG  ARG A  37      11.215 -21.848 -14.839  1.00  0.00      A1   C
ATOM    283  CD  ARG A  37      10.209 -22.729 -15.600  1.00  0.00      A1   C
ATOM    284  NE  ARG A  37       8.813 -22.389 -15.300  1.00  0.00      A1   N
ATOM    285  CZ  ARG A  37       7.936 -21.877 -16.161  1.00  0.00      A1   C
ATOM    286  NH1 ARG A  37       8.259 -21.445 -17.342  1.00  0.00      A1   N
ATOM    287  NH2 ARG A  37       6.686 -21.808 -15.800  1.00  0.00      A1   N
ATOM    288  N   THR A  38      11.889 -18.633 -14.392  1.00  0.00      A1   N
ATOM    289  CA  THR A  38      12.992 -17.708 -14.621  1.00  0.00      A1   C
ATOM    290  C   THR A  38      13.012 -17.223 -16.065  1.00  0.00      A1   C
ATOM    291  O   THR A  38      13.390 -16.085 -16.342  1.00  0.00      A1   O
ATOM    292  CB  THR A  38      14.391 -18.336 -14.323  1.00  0.00      A1   C
ATOM    293  OG1 THR A  38      14.360 -19.750 -14.233  1.00  0.00      A1   O
ATOM    294  CG2 THR A  38      15.038 -17.785 -13.045  1.00  0.00      A1   C
ATOM    295  N   GLU A  39      12.599 -18.093 -16.982  1.00  0.00      A1   N
ATOM    296  CA  GLU A  39      12.571 -17.751 -18.400  1.00  0.00      A1   C
ATOM    297  C   GLU A  39      11.163 -17.352 -18.835  1.00  0.00      A1   C
ATOM    298  O   GLU A  39      10.752 -17.618 -19.964  1.00  0.00      A1   O
ATOM    299  CB  GLU A  39      13.010 -19.024 -19.167  1.00  0.00      A1   C
ATOM    300  CG  GLU A  39      12.632 -20.390 -18.534  1.00  0.00      A1   C
ATOM    301  CD  GLU A  39      11.138 -20.648 -18.219  1.00  0.00      A1   C
ATOM    302  OE1 GLU A  39      10.561 -20.004 -17.344  1.00  0.00      A1   O
ATOM    303  OE2 GLU A  39      10.539 -21.523 -18.831  1.00  0.00      A1   O
ATOM    304  N   ALA A  40      10.429 -16.712 -17.930  1.00  0.00      A1   N
ATOM    305  CA  ALA A  40       9.069 -16.275 -18.219  1.00  0.00      A1   C
ATOM    306  C   ALA A  40       8.913 -14.777 -17.984  1.00  0.00      A1   C
ATOM    307  O   ALA A  40       7.857 -14.204 -18.253  1.00  0.00      A1   O
ATOM    308  CB  ALA A  40       8.001 -17.228 -17.707  1.00  0.00      A1   C
ATOM    309  N   TRP A  41      10.012 -14.150 -17.502  1.00  0.00      A1   N
ATOM    310  CA  TRP A  41      10.037 -12.718 -17.206  1.00  0.00      A1   C
ATOM    311  C   TRP A  41       9.894 -11.881 -18.504  1.00  0.00      A1   C
ATOM    312  O   TRP A  41      10.863 -11.573 -19.185  1.00  0.00      A1   O
ATOM    313  CB  TRP A  41      11.378 -12.368 -16.527  1.00  0.00      A1   C
ATOM    314  CG  TRP A  41      11.578 -13.023 -15.169  1.00  0.00      A1   C
ATOM    315  CD1 TRP A  41      10.824 -14.042 -14.570  1.00  0.00      A1   C
ATOM    316  CD2 TRP A  41      12.629 -12.707 -14.231  1.00  0.00      A1   C
ATOM    317  NE1 TRP A  41      11.328 -14.319 -13.344  1.00  0.00      A1   N
ATOM    318  CE2 TRP A  41      12.443 -13.532 -13.098  1.00  0.00      A1   C
ATOM    319  CE3 TRP A  41      13.668 -11.814 -14.265  1.00  0.00      A1   C
ATOM    320  CZ2 TRP A  41      13.305 -13.446 -12.039  1.00  0.00      A1   C
ATOM    321  CZ3 TRP A  41      14.544 -11.719 -13.184  1.00  0.00      A1   C
ATOM    322  CH2 TRP A  41      14.364 -12.537 -12.069  1.00  0.00      A1   C
ATOM    323  N   LYS A  42       8.622 -11.541 -18.797  1.00  0.00      A1   N
ATOM    324  CA  LYS A  42       8.280 -10.869 -20.049  1.00  0.00      A1   C
ATOM    325  C   LYS A  42       8.603  -9.362 -19.992  1.00  0.00      A1   C
ATOM    326  O   LYS A  42       8.870  -8.786 -18.946  1.00  0.00      A1   O
ATOM    327  CB  LYS A  42       6.778 -11.086 -20.321  1.00  0.00      A1   C
ATOM    328  CG  LYS A  42       6.421 -12.565 -20.568  1.00  0.00      A1   C
ATOM    329  CD  LYS A  42       5.200 -13.044 -19.767  1.00  0.00      A1   C
ATOM    330  CE  LYS A  42       3.875 -12.563 -20.367  1.00  0.00      A1   C
ATOM    331  NZ  LYS A  42       2.716 -12.986 -19.591  1.00  0.00      A1   N
ATOM    332  N   VAL A  43       8.543  -8.771 -21.200  1.00  0.00      A1   N
ATOM    333  CA  VAL A  43       8.614  -7.322 -21.365  1.00  0.00      A1   C
ATOM    334  C   VAL A  43       7.243  -6.858 -21.882  1.00  0.00      A1   C
ATOM    335  O   VAL A  43       6.726  -7.357 -22.874  1.00  0.00      A1   O
ATOM    336  CB  VAL A  43       9.757  -6.950 -22.329  1.00  0.00      A1   C
ATOM    337  CG1 VAL A  43       9.808  -5.438 -22.608  1.00  0.00      A1   C
ATOM    338  CG2 VAL A  43      11.113  -7.426 -21.784  1.00  0.00      A1   C
ATOM    339  N   LEU A  44       6.699  -5.883 -21.132  1.00  0.00      A1   N
ATOM    340  CA  LEU A  44       5.393  -5.290 -21.402  1.00  0.00      A1   C
ATOM    341  C   LEU A  44       5.637  -3.824 -21.814  1.00  0.00      A1   C
ATOM    342  O   LEU A  44       6.739  -3.455 -22.201  1.00  0.00      A1   O
ATOM    343  CB  LEU A  44       4.512  -5.480 -20.142  1.00  0.00      A1   C
ATOM    344  CG  LEU A  44       3.640  -6.756 -20.162  1.00  0.00      A1   C
ATOM    345  CD1 LEU A  44       2.385  -6.570 -21.030  1.00  0.00      A1   C
ATOM    346  CD2 LEU A  44       4.404  -8.021 -20.584  1.00  0.00      A1   C
ATOM    347  N   SER A  45       4.570  -3.009 -21.736  1.00  0.00      A1   N
ATOM    348  CA  SER A  45       4.674  -1.650 -22.260  1.00  0.00      A1   C
ATOM    349  C   SER A  45       3.526  -0.781 -21.703  1.00  0.00      A1   C
ATOM    350  O   SER A  45       2.489  -1.305 -21.320  1.00  0.00      A1   O
ATOM    351  CB  SER A  45       4.558  -1.734 -23.792  1.00  0.00      A1   C
ATOM    352  OG  SER A  45       3.389  -2.472 -24.122  1.00  0.00      A1   O
ATOM    353  N   PRO A  46       3.725   0.572 -21.689  1.00  0.00      A1   N
ATOM    354  CA  PRO A  46       2.620   1.475 -21.336  1.00  0.00      A1   C
ATOM    355  C   PRO A  46       1.556   1.595 -22.471  1.00  0.00      A1   C
ATOM    356  O   PRO A  46       0.507   2.211 -22.335  1.00  0.00      A1   O
ATOM    357  CB  PRO A  46       3.351   2.803 -21.131  1.00  0.00      A1   C
ATOM    358  CG  PRO A  46       4.572   2.721 -22.046  1.00  0.00      A1   C
ATOM    359  CD  PRO A  46       4.975   1.245 -22.037  1.00  0.00      A1   C
ATOM    360  N   GLN A  47       1.931   0.942 -23.582  1.00  0.00      A1   N
ATOM    361  CA  GLN A  47       1.197   0.763 -24.830  1.00  0.00      A1   C
ATOM    362  C   GLN A  47       0.923  -0.714 -25.091  1.00  0.00      A1   C
ATOM    363  O   GLN A  47       1.689  -1.386 -25.781  1.00  0.00      A1   O
ATOM    364  CB  GLN A  47       1.971   1.416 -25.996  1.00  0.00      A1   C
ATOM    365  CG  GLN A  47       1.071   1.951 -27.131  1.00  0.00      A1   C
ATOM    366  CD  GLN A  47      -0.015   0.958 -27.568  1.00  0.00      A1   C
ATOM    367  OE1 GLN A  47      -1.154   1.030 -27.126  1.00  0.00      A1   O
ATOM    368  NE2 GLN A  47       0.400   0.035 -28.449  1.00  0.00      A1   N
ATOM    369  N   GLY A  48      -0.177  -1.215 -24.535  1.00  0.00      A1   N
ATOM    370  CA  GLY A  48      -0.532  -2.609 -24.719  1.00  0.00      A1   C
ATOM    371  C   GLY A  48      -1.525  -2.811 -25.848  1.00  0.00      A1   C
ATOM    372  O   GLY A  48      -1.961  -3.930 -26.109  1.00  0.00      A1   O
ATOM    373  N   GLY A  49      -1.884  -1.720 -26.519  1.00  0.00      A1   N
ATOM    374  CA  GLY A  49      -2.829  -1.803 -27.616  1.00  0.00      A1   C
ATOM    375  C   GLY A  49      -2.395  -2.788 -28.684  1.00  0.00      A1   C
ATOM    376  O   GLY A  49      -1.485  -2.509 -29.462  1.00  0.00      A1   O
ATOM    377  N   GLY A  50      -3.048  -3.945 -28.719  1.00  0.00      A1   N
ATOM    378  CA  GLY A  50      -2.708  -4.959 -29.701  1.00  0.00      A1   C
ATOM    379  C   GLY A  50      -2.423  -6.306 -29.069  1.00  0.00      A1   C
ATOM    380  O   GLY A  50      -3.222  -7.238 -29.155  1.00  0.00      A1   O
ATOM    381  N   PRO A  51      -1.255  -6.423 -28.417  1.00  0.00      A1   N
ATOM    382  CA  PRO A  51      -0.839  -7.663 -27.756  1.00  0.00      A1   C
ATOM    383  C   PRO A  51      -1.674  -7.968 -26.517  1.00  0.00      A1   C
ATOM    384  O   PRO A  51      -1.481  -8.995 -25.865  1.00  0.00      A1   O
ATOM    385  CB  PRO A  51       0.635  -7.434 -27.408  1.00  0.00      A1   C
ATOM    386  CG  PRO A  51       0.771  -5.920 -27.312  1.00  0.00      A1   C
ATOM    387  CD  PRO A  51      -0.228  -5.380 -28.334  1.00  0.00      A1   C
ATOM    388  N   TRP A  52      -2.601  -7.073 -26.198  1.00  0.00      A1   N
ATOM    389  CA  TRP A  52      -3.465  -7.248 -25.037  1.00  0.00      A1   C
ATOM    390  C   TRP A  52      -4.137  -8.616 -25.060  1.00  0.00      A1   C
ATOM    391  O   TRP A  52      -4.348  -9.232 -24.016  1.00  0.00      A1   O
ATOM    392  CB  TRP A  52      -4.555  -6.165 -25.197  1.00  0.00      A1   C
ATOM    393  CG  TRP A  52      -5.635  -6.185 -24.126  1.00  0.00      A1   C
ATOM    394  CD1 TRP A  52      -5.572  -6.769 -22.858  1.00  0.00      A1   C
ATOM    395  CD2 TRP A  52      -6.946  -5.590 -24.225  1.00  0.00      A1   C
ATOM    396  NE1 TRP A  52      -6.733  -6.547 -22.194  1.00  0.00      A1   N
ATOM    397  CE2 TRP A  52      -7.609  -5.832 -22.998  1.00  0.00      A1   C
ATOM    398  CE3 TRP A  52      -7.581  -4.897 -25.221  1.00  0.00      A1   C
ATOM    399  CZ2 TRP A  52      -8.885  -5.379 -22.808  1.00  0.00      A1   C
ATOM    400  CZ3 TRP A  52      -8.882  -4.430 -25.029  1.00  0.00      A1   C
ATOM    401  CH2 TRP A  52      -9.535  -4.671 -23.820  1.00  0.00      A1   C
ATOM    402  N   ASP A  53      -4.471  -9.087 -26.257  1.00  0.00      A1   N
ATOM    403  CA  ASP A  53      -5.118 -10.384 -26.416  1.00  0.00      A1   C
ATOM    404  C   ASP A  53      -4.141 -11.518 -26.122  1.00  0.00      A1   C
ATOM    405  O   ASP A  53      -4.548 -12.623 -25.763  1.00  0.00      A1   O
ATOM    406  CB  ASP A  53      -5.605 -10.430 -27.876  1.00  0.00      A1   C
ATOM    407  CG  ASP A  53      -6.730 -11.437 -28.111  1.00  0.00      A1   C
ATOM    408  OD1 ASP A  53      -6.526 -12.382 -28.870  1.00  0.00      A1   O
ATOM    409  OD2 ASP A  53      -7.801 -11.253 -27.537  1.00  0.00      A1   O
ATOM    410  N   SER A  54      -2.851 -11.236 -26.277  1.00  0.00      A1   N
ATOM    411  CA  SER A  54      -1.817 -12.235 -26.032  1.00  0.00      A1   C
ATOM    412  C   SER A  54      -1.375 -12.214 -24.572  1.00  0.00      A1   C
ATOM    413  O   SER A  54      -1.214 -13.260 -23.944  1.00  0.00      A1   O
ATOM    414  CB  SER A  54      -0.648 -12.088 -27.020  1.00  0.00      A1   C
ATOM    415  OG  SER A  54       0.152 -10.931 -26.794  1.00  0.00      A1   O
ATOM    416  N   VAL A  55      -1.182 -11.012 -24.036  1.00  0.00      A1   N
ATOM    417  CA  VAL A  55      -0.761 -10.853 -22.649  1.00  0.00      A1   C
ATOM    418  C   VAL A  55      -1.702  -9.923 -21.892  1.00  0.00      A1   C
ATOM    419  O   VAL A  55      -2.763 -10.339 -21.428  1.00  0.00      A1   O
ATOM    420  CB  VAL A  55       0.735 -10.439 -22.607  1.00  0.00      A1   C
ATOM    421  CG1 VAL A  55       1.640 -11.672 -22.735  1.00  0.00      A1   C
ATOM    422  CG2 VAL A  55       1.120  -9.405 -23.687  1.00  0.00      A1   C
ATOM    423  N   ALA A  56      -1.306  -8.660 -21.773  1.00  0.00      A1   N
ATOM    424  CA  ALA A  56      -2.115  -7.668 -21.074  1.00  0.00      A1   C
ATOM    425  C   ALA A  56      -1.872  -6.270 -21.633  1.00  0.00      A1   C
ATOM    426  O   ALA A  56      -0.998  -6.071 -22.477  1.00  0.00      A1   O
ATOM    427  CB  ALA A  56      -1.704  -7.718 -19.598  1.00  0.00      A1   C
ATOM    428  N   ARG A  57      -2.652  -5.304 -21.158  1.00  0.00      A1   N
ATOM    429  CA  ARG A  57      -2.522  -3.925 -21.611  1.00  0.00      A1   C
ATOM    430  C   ARG A  57      -2.415  -2.970 -20.426  1.00  0.00      A1   C
ATOM    431  O   ARG A  57      -2.746  -3.327 -19.295  1.00  0.00      A1   O
ATOM    432  CB  ARG A  57      -3.655  -3.544 -22.572  1.00  0.00      A1   C
ATOM    433  CG  ARG A  57      -5.081  -3.561 -21.979  1.00  0.00      A1   C
ATOM    434  CD  ARG A  57      -5.467  -2.376 -21.081  1.00  0.00      A1   C
ATOM    435  NE  ARG A  57      -5.008  -1.108 -21.643  1.00  0.00      A1   N
ATOM    436  CZ  ARG A  57      -5.510  -0.477 -22.693  1.00  0.00      A1   C
ATOM    437  NH1 ARG A  57      -6.524  -0.960 -23.360  1.00  0.00      A1   N
ATOM    438  NH2 ARG A  57      -4.963   0.652 -23.057  1.00  0.00      A1   N
ATOM    439  N   VAL A  58      -1.924  -1.741 -20.700  1.00  0.00      A1   N
ATOM    440  CA  VAL A  58      -1.775  -0.727 -19.642  1.00  0.00      A1   C
ATOM    441  C   VAL A  58      -2.854   0.355 -19.813  1.00  0.00      A1   C
ATOM    442  O   VAL A  58      -3.082   0.870 -20.904  1.00  0.00      A1   O
ATOM    443  CB  VAL A  58      -0.343  -0.156 -19.673  1.00  0.00      A1   C
ATOM    444  CG1 VAL A  58      -0.204   1.216 -18.980  1.00  0.00      A1   C
ATOM    445  CG2 VAL A  58       0.619  -1.174 -19.050  1.00  0.00      A1   C
ATOM    446  N   LEU A  59      -3.517   0.657 -18.675  1.00  0.00      A1   N
ATOM    447  CA  LEU A  59      -4.552   1.686 -18.667  1.00  0.00      A1   C
ATOM    448  C   LEU A  59      -3.945   3.069 -18.874  1.00  0.00      A1   C
ATOM    449  O   LEU A  59      -2.761   3.299 -18.623  1.00  0.00      A1   O
ATOM    450  CB  LEU A  59      -5.309   1.511 -17.340  1.00  0.00      A1   C
ATOM    451  CG  LEU A  59      -6.190   0.240 -17.340  1.00  0.00      A1   C
ATOM    452  CD1 LEU A  59      -6.558  -0.211 -15.921  1.00  0.00      A1   C
ATOM    453  CD2 LEU A  59      -7.462   0.443 -18.177  1.00  0.00      A1   C
ATOM    454  N   PRO A  60      -4.773   4.016 -19.340  1.00  0.00      A1   N
ATOM    455  CA  PRO A  60      -4.341   5.395 -19.588  1.00  0.00      A1   C
ATOM    456  C   PRO A  60      -4.045   6.150 -18.298  1.00  0.00      A1   C
ATOM    457  O   PRO A  60      -3.318   7.143 -18.301  1.00  0.00      A1   O
ATOM    458  CB  PRO A  60      -5.522   6.010 -20.346  1.00  0.00      A1   C
ATOM    459  CG  PRO A  60      -6.733   5.195 -19.904  1.00  0.00      A1   C
ATOM    460  CD  PRO A  60      -6.184   3.789 -19.669  1.00  0.00      A1   C
ATOM    461  N   ASN A  61      -4.615   5.675 -17.195  1.00  0.00      A1   N
ATOM    462  CA  ASN A  61      -4.412   6.307 -15.896  1.00  0.00      A1   C
ATOM    463  C   ASN A  61      -3.111   5.830 -15.256  1.00  0.00      A1   C
ATOM    464  O   ASN A  61      -2.768   6.235 -14.146  1.00  0.00      A1   O
ATOM    465  CB  ASN A  61      -5.683   6.017 -15.049  1.00  0.00      A1   C
ATOM    466  CG  ASN A  61      -5.586   4.781 -14.140  1.00  0.00      A1   C
ATOM    467  OD1 ASN A  61      -4.959   4.813 -13.086  1.00  0.00      A1   O
ATOM    468  ND2 ASN A  61      -6.236   3.702 -14.601  1.00  0.00      A1   N
ATOM    469  N   GLY A  62      -2.389   4.969 -15.966  1.00  0.00      A1   N
ATOM    470  CA  GLY A  62      -1.135   4.451 -15.453  1.00  0.00      A1   C
ATOM    471  C   GLY A  62      -1.313   3.163 -14.673  1.00  0.00      A1   C
ATOM    472  O   GLY A  62      -0.551   2.877 -13.751  1.00  0.00      A1   O
ATOM    473  N   SER A  63      -2.325   2.385 -15.045  1.00  0.00      A1   N
ATOM    474  CA  SER A  63      -2.605   1.122 -14.371  1.00  0.00      A1   C
ATOM    475  C   SER A  63      -2.356  -0.058 -15.305  1.00  0.00      A1   C
ATOM    476  O   SER A  63      -1.987   0.120 -16.466  1.00  0.00      A1   O
ATOM    477  CB  SER A  63      -4.011   1.104 -13.760  1.00  0.00      A1   C
ATOM    478  OG  SER A  63      -4.204   2.227 -12.930  1.00  0.00      A1   O
ATOM    479  N   LEU A  64      -2.557  -1.279 -14.770  1.00  0.00      A1   N
ATOM    480  CA  LEU A  64      -2.352  -2.514 -15.535  1.00  0.00      A1   C
ATOM    481  C   LEU A  64      -3.630  -3.343 -15.461  1.00  0.00      A1   C
ATOM    482  O   LEU A  64      -4.183  -3.519 -14.393  1.00  0.00      A1   O
ATOM    483  CB  LEU A  64      -1.221  -3.331 -14.894  1.00  0.00      A1   C
ATOM    484  CG  LEU A  64      -0.790  -4.581 -15.693  1.00  0.00      A1   C
ATOM    485  CD1 LEU A  64      -0.183  -4.227 -17.058  1.00  0.00      A1   C
ATOM    486  CD2 LEU A  64       0.195  -5.427 -14.877  1.00  0.00      A1   C
ATOM    487  N   PHE A  65      -4.075  -3.839 -16.622  1.00  0.00      A1   N
ATOM    488  CA  PHE A  65      -5.231  -4.726 -16.662  1.00  0.00      A1   C
ATOM    489  C   PHE A  65      -4.912  -5.999 -17.442  1.00  0.00      A1   C
ATOM    490  O   PHE A  65      -4.333  -5.947 -18.528  1.00  0.00      A1   O
ATOM    491  CB  PHE A  65      -6.359  -3.955 -17.382  1.00  0.00      A1   C
ATOM    492  CG  PHE A  65      -7.585  -4.788 -17.676  1.00  0.00      A1   C
ATOM    493  CD1 PHE A  65      -7.650  -5.576 -18.825  1.00  0.00      A1   C
ATOM    494  CD2 PHE A  65      -8.664  -4.793 -16.799  1.00  0.00      A1   C
ATOM    495  CE1 PHE A  65      -8.741  -6.402 -19.057  1.00  0.00      A1   C
ATOM    496  CE2 PHE A  65      -9.763  -5.609 -17.035  1.00  0.00      A1   C
ATOM    497  CZ  PHE A  65      -9.798  -6.422 -18.159  1.00  0.00      A1   C
ATOM    498  N   LEU A  66      -5.293  -7.141 -16.880  1.00  0.00      A1   N
ATOM    499  CA  LEU A  66      -5.048  -8.428 -17.521  1.00  0.00      A1   C
ATOM    500  C   LEU A  66      -6.360  -9.106 -17.902  1.00  0.00      A1   C
ATOM    501  O   LEU A  66      -7.286  -9.215 -17.098  1.00  0.00      A1   O
ATOM    502  CB  LEU A  66      -4.211  -9.310 -16.569  1.00  0.00      A1   C
ATOM    503  CG  LEU A  66      -2.796  -8.739 -16.290  1.00  0.00      A1   C
ATOM    504  CD1 LEU A  66      -2.719  -7.885 -15.016  1.00  0.00      A1   C
ATOM    505  CD2 LEU A  66      -1.725  -9.838 -16.247  1.00  0.00      A1   C
ATOM    506  N   PRO A  67      -6.443  -9.573 -19.156  1.00  0.00      A1   N
ATOM    507  CA  PRO A  67      -7.637 -10.250 -19.671  1.00  0.00      A1   C
ATOM    508  C   PRO A  67      -7.841 -11.624 -19.043  1.00  0.00      A1   C
ATOM    509  O   PRO A  67      -8.973 -12.062 -18.839  1.00  0.00      A1   O
ATOM    510  CB  PRO A  67      -7.377 -10.359 -21.174  1.00  0.00      A1   C
ATOM    511  CG  PRO A  67      -5.862 -10.411 -21.280  1.00  0.00      A1   C
ATOM    512  CD  PRO A  67      -5.366  -9.517 -20.145  1.00  0.00      A1   C
ATOM    513  N   ALA A  68      -6.738 -12.299 -18.736  1.00  0.00      A1   N
ATOM    514  CA  ALA A  68      -6.796 -13.622 -18.127  1.00  0.00      A1   C
ATOM    515  C   ALA A  68      -5.414 -14.079 -17.675  1.00  0.00      A1   C
ATOM    516  O   ALA A  68      -4.578 -14.464 -18.491  1.00  0.00      A1   O
ATOM    517  CB  ALA A  68      -7.306 -14.568 -19.232  1.00  0.00      A1   C
ATOM    518  N   VAL A  69      -5.180 -14.034 -16.366  1.00  0.00      A1   N
ATOM    519  CA  VAL A  69      -3.899 -14.444 -15.805  1.00  0.00      A1   C
ATOM    520  C   VAL A  69      -3.744 -15.960 -15.839  1.00  0.00      A1   C
ATOM    521  O   VAL A  69      -4.459 -16.685 -15.148  1.00  0.00      A1   O
ATOM    522  CB  VAL A  69      -3.684 -13.832 -14.401  1.00  0.00      A1   C
ATOM    523  CG1 VAL A  69      -3.921 -12.316 -14.429  1.00  0.00      A1   C
ATOM    524  CG2 VAL A  69      -4.510 -14.476 -13.275  1.00  0.00      A1   C
ATOM    525  N   GLY A  70      -2.803 -16.435 -16.650  1.00  0.00      A1   N
ATOM    526  CA  GLY A  70      -2.570 -17.864 -16.759  1.00  0.00      A1   C
ATOM    527  C   GLY A  70      -1.598 -18.375 -15.714  1.00  0.00      A1   C
ATOM    528  O   GLY A  70      -0.855 -17.597 -15.115  1.00  0.00      A1   O
ATOM    529  N   ILE A  71      -1.604 -19.685 -15.493  1.00  0.00      A1   N
ATOM    530  CA  ILE A  71      -0.717 -20.298 -14.514  1.00  0.00      A1   C
ATOM    531  C   ILE A  71       0.738 -19.922 -14.776  1.00  0.00      A1   C
ATOM    532  O   ILE A  71       1.542 -19.830 -13.849  1.00  0.00      A1   O
ATOM    533  CB  ILE A  71      -0.859 -21.839 -14.620  1.00  0.00      A1   C
ATOM    534  CG1 ILE A  71      -0.052 -22.579 -13.532  1.00  0.00      A1   C
ATOM    535  CG2 ILE A  71      -0.526 -22.378 -16.027  1.00  0.00      A1   C
ATOM    536  CD1 ILE A  71      -0.017 -24.102 -13.701  1.00  0.00      A1   C
ATOM    537  N   GLN A  72       1.066 -19.703 -16.045  1.00  0.00      A1   N
ATOM    538  CA  GLN A  72       2.424 -19.335 -16.430  1.00  0.00      A1   C
ATOM    539  C   GLN A  72       2.708 -17.875 -16.093  1.00  0.00      A1   C
ATOM    540  O   GLN A  72       3.861 -17.480 -15.926  1.00  0.00      A1   O
ATOM    541  CB  GLN A  72       2.604 -19.547 -17.944  1.00  0.00      A1   C
ATOM    542  CG  GLN A  72       2.354 -20.991 -18.411  1.00  0.00      A1   C
ATOM    543  CD  GLN A  72       3.332 -21.978 -17.758  1.00  0.00      A1   C
ATOM    544  OE1 GLN A  72       4.448 -21.635 -17.393  1.00  0.00      A1   O
ATOM    545  NE2 GLN A  72       2.844 -23.221 -17.631  1.00  0.00      A1   N
ATOM    546  N   ASP A  73       1.649 -17.078 -15.996  1.00  0.00      A1   N
ATOM    547  CA  ASP A  73       1.785 -15.661 -15.678  1.00  0.00      A1   C
ATOM    548  C   ASP A  73       1.956 -15.456 -14.177  1.00  0.00      A1   C
ATOM    549  O   ASP A  73       2.161 -14.333 -13.715  1.00  0.00      A1   O
ATOM    550  CB  ASP A  73       0.627 -14.836 -16.271  1.00  0.00      A1   C
ATOM    551  CG  ASP A  73       1.133 -14.148 -17.547  1.00  0.00      A1   C
ATOM    552  OD1 ASP A  73       1.462 -14.827 -18.518  1.00  0.00      A1   O
ATOM    553  OD2 ASP A  73       1.236 -12.925 -17.581  1.00  0.00      A1   O
ATOM    554  N   GLU A  74       1.870 -16.546 -13.422  1.00  0.00      A1   N
ATOM    555  CA  GLU A  74       2.014 -16.482 -11.972  1.00  0.00      A1   C
ATOM    556  C   GLU A  74       3.428 -16.061 -11.584  1.00  0.00      A1   C
ATOM    557  O   GLU A  74       4.405 -16.481 -12.202  1.00  0.00      A1   O
ATOM    558  CB  GLU A  74       1.523 -17.729 -11.237  1.00  0.00      A1   C
ATOM    559  CG  GLU A  74       2.553 -18.755 -10.695  1.00  0.00      A1   C
ATOM    560  CD  GLU A  74       1.952 -19.503  -9.488  1.00  0.00      A1   C
ATOM    561  OE1 GLU A  74       0.742 -19.501  -9.331  1.00  0.00      A1   O
ATOM    562  OE2 GLU A  74       2.670 -20.074  -8.676  1.00  0.00      A1   O
ATOM    563  N   GLY A  75       3.464 -15.166 -10.557  1.00  0.00      A1   N
ATOM    564  CA  GLY A  75       4.712 -14.557 -10.087  1.00  0.00      A1   C
ATOM    565  C   GLY A  75       4.530 -13.125  -9.505  1.00  0.00      A1   C
ATOM    566  O   GLY A  75       3.496 -12.766  -8.956  1.00  0.00      A1   O
ATOM    567  N   ILE A  76       5.621 -12.332  -9.647  1.00  0.00      A1   N
ATOM    568  CA  ILE A  76       5.763 -11.016  -9.012  1.00  0.00      A1   C
ATOM    569  C   ILE A  76       5.667  -9.859 -10.046  1.00  0.00      A1   C
ATOM    570  O   ILE A  76       6.636  -9.486 -10.698  1.00  0.00      A1   O
ATOM    571  CB  ILE A  76       7.124 -10.964  -8.273  1.00  0.00      A1   C
ATOM    572  CG1 ILE A  76       7.356 -12.177  -7.347  1.00  0.00      A1   C
ATOM    573  CG2 ILE A  76       7.337  -9.643  -7.510  1.00  0.00      A1   C
ATOM    574  CD1 ILE A  76       6.322 -12.326  -6.224  1.00  0.00      A1   C
ATOM    575  N   PHE A  77       4.441  -9.306 -10.126  1.00  0.00      A1   N
ATOM    576  CA  PHE A  77       4.125  -8.189 -11.019  1.00  0.00      A1   C
ATOM    577  C   PHE A  77       4.599  -6.848 -10.418  1.00  0.00      A1   C
ATOM    578  O   PHE A  77       4.716  -6.693  -9.210  1.00  0.00      A1   O
ATOM    579  CB  PHE A  77       2.603  -8.142 -11.231  1.00  0.00      A1   C
ATOM    580  CG  PHE A  77       2.123  -9.250 -12.128  1.00  0.00      A1   C
ATOM    581  CD1 PHE A  77       2.049 -10.560 -11.668  1.00  0.00      A1   C
ATOM    582  CD2 PHE A  77       1.756  -8.977 -13.440  1.00  0.00      A1   C
ATOM    583  CE1 PHE A  77       1.631 -11.580 -12.508  1.00  0.00      A1   C
ATOM    584  CE2 PHE A  77       1.376 -10.002 -14.294  1.00  0.00      A1   C
ATOM    585  CZ  PHE A  77       1.306 -11.305 -13.828  1.00  0.00      A1   C
ATOM    586  N   ARG A  78       4.865  -5.887 -11.334  1.00  0.00      A1   N
ATOM    587  CA  ARG A  78       5.286  -4.537 -10.940  1.00  0.00      A1   C
ATOM    588  C   ARG A  78       4.637  -3.513 -11.905  1.00  0.00      A1   C
ATOM    589  O   ARG A  78       4.090  -3.881 -12.937  1.00  0.00      A1   O
ATOM    590  CB  ARG A  78       6.826  -4.432 -10.859  1.00  0.00      A1   C
ATOM    591  CG  ARG A  78       7.480  -5.670 -10.224  1.00  0.00      A1   C
ATOM    592  CD  ARG A  78       8.945  -5.511  -9.814  1.00  0.00      A1   C
ATOM    593  NE  ARG A  78       9.492  -6.864  -9.681  1.00  0.00      A1   N
ATOM    594  CZ  ARG A  78      10.273  -7.321  -8.711  1.00  0.00      A1   C
ATOM    595  NH1 ARG A  78      10.684  -6.558  -7.733  1.00  0.00      A1   N
ATOM    596  NH2 ARG A  78      10.635  -8.574  -8.750  1.00  0.00      A1   N
ATOM    597  N   CYS A  79       4.694  -2.224 -11.500  1.00  0.00      A1   N
ATOM    598  CA  CYS A  79       3.835  -1.204 -12.118  1.00  0.00      A1   C
ATOM    599  C   CYS A  79       4.437   0.199 -11.878  1.00  0.00      A1   C
ATOM    600  O   CYS A  79       4.695   0.564 -10.737  1.00  0.00      A1   O
ATOM    601  CB  CYS A  79       2.466  -1.318 -11.427  1.00  0.00      A1   C
ATOM    602  SG  CYS A  79       1.058  -0.455 -12.154  1.00  0.00      A1   S
ATOM    603  N   GLN A  80       4.657   0.959 -12.986  1.00  0.00      A1   N
ATOM    604  CA  GLN A  80       5.476   2.180 -12.906  1.00  0.00      A1   C
ATOM    605  C   GLN A  80       4.729   3.530 -12.857  1.00  0.00      A1   C
ATOM    606  O   GLN A  80       3.654   3.750 -13.399  1.00  0.00      A1   O
ATOM    607  CB  GLN A  80       6.615   2.151 -13.943  1.00  0.00      A1   C
ATOM    608  CG  GLN A  80       7.634   3.296 -13.749  1.00  0.00      A1   C
ATOM    609  CD  GLN A  80       8.881   3.158 -14.621  1.00  0.00      A1   C
ATOM    610  OE1 GLN A  80       9.130   2.139 -15.244  1.00  0.00      A1   O
ATOM    611  NE2 GLN A  80       9.653   4.255 -14.626  1.00  0.00      A1   N
ATOM    612  N   ALA A  81       5.455   4.411 -12.128  1.00  0.00      A1   N
ATOM    613  CA  ALA A  81       5.174   5.818 -11.928  1.00  0.00      A1   C
ATOM    614  C   ALA A  81       6.489   6.620 -12.044  1.00  0.00      A1   C
ATOM    615  O   ALA A  81       7.569   6.135 -11.729  1.00  0.00      A1   O
ATOM    616  CB  ALA A  81       4.615   5.971 -10.514  1.00  0.00      A1   C
ATOM    617  N   MET A  82       6.325   7.875 -12.509  1.00  0.00      A1   N
ATOM    618  CA  MET A  82       7.452   8.801 -12.621  1.00  0.00      A1   C
ATOM    619  C   MET A  82       6.920  10.240 -12.477  1.00  0.00      A1   C
ATOM    620  O   MET A  82       6.054  10.676 -13.225  1.00  0.00      A1   O
ATOM    621  CB  MET A  82       8.148   8.613 -13.977  1.00  0.00      A1   C
ATOM    622  CG  MET A  82       9.388   9.504 -14.151  1.00  0.00      A1   C
ATOM    623  SD  MET A  82      10.062   9.407 -15.820  1.00  0.00      A1   S
ATOM    624  CE  MET A  82      10.891   7.811 -15.697  1.00  0.00      A1   C
ATOM    625  N   ASN A  83       7.481  10.939 -11.466  1.00  0.00      A1   N
ATOM    626  CA  ASN A  83       6.944  12.235 -11.043  1.00  0.00      A1   C
ATOM    627  C   ASN A  83       7.940  13.387 -11.315  1.00  0.00      A1   C
ATOM    628  O   ASN A  83       9.098  13.198 -11.664  1.00  0.00      A1   O
ATOM    629  CB  ASN A  83       6.532  12.130  -9.567  1.00  0.00      A1   C
ATOM    630  CG  ASN A  83       5.298  11.221  -9.461  1.00  0.00      A1   C
ATOM    631  OD1 ASN A  83       4.219  11.566  -9.923  1.00  0.00      A1   O
ATOM    632  ND2 ASN A  83       5.512  10.053  -8.837  1.00  0.00      A1   N
ATOM    633  N   ARG A  84       7.372  14.604 -11.157  1.00  0.00      A1   N
ATOM    634  CA  ARG A  84       7.928  15.837 -11.699  1.00  0.00      A1   C
ATOM    635  C   ARG A  84       9.146  16.285 -10.897  1.00  0.00      A1   C
ATOM    636  O   ARG A  84       9.954  17.083 -11.370  1.00  0.00      A1   O
ATOM    637  CB  ARG A  84       6.818  16.907 -11.675  1.00  0.00      A1   C
ATOM    638  CG  ARG A  84       7.186  18.294 -12.246  1.00  0.00      A1   C
ATOM    639  CD  ARG A  84       7.184  18.389 -13.782  1.00  0.00      A1   C
ATOM    640  NE  ARG A  84       8.207  17.546 -14.401  1.00  0.00      A1   N
ATOM    641  CZ  ARG A  84       9.507  17.819 -14.449  1.00  0.00      A1   C
ATOM    642  NH1 ARG A  84       9.997  18.909 -13.921  1.00  0.00      A1   N
ATOM    643  NH2 ARG A  84      10.306  16.975 -15.042  1.00  0.00      A1   N
ATOM    644  N   ASN A  85       9.271  15.763  -9.681  1.00  0.00      A1   N
ATOM    645  CA  ASN A  85      10.390  16.110  -8.813  1.00  0.00      A1   C
ATOM    646  C   ASN A  85      11.676  15.442  -9.290  1.00  0.00      A1   C
ATOM    647  O   ASN A  85      12.776  15.875  -8.951  1.00  0.00      A1   O
ATOM    648  CB  ASN A  85      10.057  15.673  -7.376  1.00  0.00      A1   C
ATOM    649  CG  ASN A  85       8.797  16.394  -6.881  1.00  0.00      A1   C
ATOM    650  OD1 ASN A  85       8.440  17.456  -7.368  1.00  0.00      A1   O
ATOM    651  ND2 ASN A  85       8.149  15.758  -5.894  1.00  0.00      A1   N
ATOM    652  N   GLY A  86      11.528  14.383 -10.080  1.00  0.00      A1   N
ATOM    653  CA  GLY A  86      12.686  13.672 -10.593  1.00  0.00      A1   C
ATOM    654  C   GLY A  86      12.855  12.308  -9.956  1.00  0.00      A1   C
ATOM    655  O   GLY A  86      13.598  11.466 -10.463  1.00  0.00      A1   O
ATOM    656  N   LYS A  87      12.139  12.140  -8.828  1.00  0.00      A1   N
ATOM    657  CA  LYS A  87      12.261  10.957  -7.995  1.00  0.00      A1   C
ATOM    658  C   LYS A  87      11.123  10.010  -8.399  1.00  0.00      A1   C
ATOM    659  O   LYS A  87       9.945  10.322  -8.265  1.00  0.00      A1   O
ATOM    660  CB  LYS A  87      12.160  11.387  -6.518  1.00  0.00      A1   C
ATOM    661  CG  LYS A  87      13.369  12.197  -5.991  1.00  0.00      A1   C
ATOM    662  CD  LYS A  87      13.683  13.471  -6.795  1.00  0.00      A1   C
ATOM    663  CE  LYS A  87      14.656  14.440  -6.122  1.00  0.00      A1   C
ATOM    664  NZ  LYS A  87      15.029  15.519  -7.043  1.00  0.00      A1   N
ATOM    665  N   GLU A  88      11.566   8.851  -8.917  1.00  0.00      A1   N
ATOM    666  CA  GLU A  88      10.671   7.853  -9.481  1.00  0.00      A1   C
ATOM    667  C   GLU A  88      10.097   6.965  -8.355  1.00  0.00      A1   C
ATOM    668  O   GLU A  88      10.734   6.714  -7.337  1.00  0.00      A1   O
ATOM    669  CB  GLU A  88      11.415   7.112 -10.614  1.00  0.00      A1   C
ATOM    670  CG  GLU A  88      12.119   5.783 -10.280  1.00  0.00      A1   C
ATOM    671  CD  GLU A  88      13.209   5.783  -9.193  1.00  0.00      A1   C
ATOM    672  OE1 GLU A  88      13.363   6.726  -8.428  1.00  0.00      A1   O
ATOM    673  OE2 GLU A  88      13.912   4.789  -9.064  1.00  0.00      A1   O
ATOM    674  N   THR A  89       8.841   6.533  -8.583  1.00  0.00      A1   N
ATOM    675  CA  THR A  89       8.060   5.933  -7.498  1.00  0.00      A1   C
ATOM    676  C   THR A  89       7.751   4.457  -7.834  1.00  0.00      A1   C
ATOM    677  O   THR A  89       6.916   4.137  -8.669  1.00  0.00      A1   O
ATOM    678  CB  THR A  89       6.817   6.809  -7.241  1.00  0.00      A1   C
ATOM    679  OG1 THR A  89       7.241   8.165  -7.237  1.00  0.00      A1   O
ATOM    680  CG2 THR A  89       6.159   6.482  -5.892  1.00  0.00      A1   C
ATOM    681  N   LYS A  90       8.501   3.580  -7.126  1.00  0.00      A1   N
ATOM    682  CA  LYS A  90       8.424   2.137  -7.337  1.00  0.00      A1   C
ATOM    683  C   LYS A  90       7.172   1.514  -6.678  1.00  0.00      A1   C
ATOM    684  O   LYS A  90       6.598   2.042  -5.738  1.00  0.00      A1   O
ATOM    685  CB  LYS A  90       9.735   1.412  -6.923  1.00  0.00      A1   C
ATOM    686  CG  LYS A  90      10.554   1.905  -5.727  1.00  0.00      A1   C
ATOM    687  CD  LYS A  90      11.815   2.692  -6.077  1.00  0.00      A1   C
ATOM    688  CE  LYS A  90      11.529   4.106  -6.593  1.00  0.00      A1   C
ATOM    689  NZ  LYS A  90      12.717   4.938  -6.709  1.00  0.00      A1   N
ATOM    690  N   SER A  91       6.805   0.342  -7.235  1.00  0.00      A1   N
ATOM    691  CA  SER A  91       5.717  -0.464  -6.678  1.00  0.00      A1   C
ATOM    692  C   SER A  91       6.071  -1.959  -6.808  1.00  0.00      A1   C
ATOM    693  O   SER A  91       7.007  -2.347  -7.498  1.00  0.00      A1   O
ATOM    694  CB  SER A  91       4.396  -0.171  -7.411  1.00  0.00      A1   C
ATOM    695  OG  SER A  91       3.901   1.129  -7.164  1.00  0.00      A1   O
ATOM    696  N   ASN A  92       5.263  -2.778  -6.100  1.00  0.00      A1   N
ATOM    697  CA  ASN A  92       5.462  -4.224  -6.160  1.00  0.00      A1   C
ATOM    698  C   ASN A  92       4.129  -4.945  -5.863  1.00  0.00      A1   C
ATOM    699  O   ASN A  92       3.298  -4.483  -5.092  1.00  0.00      A1   O
ATOM    700  CB  ASN A  92       6.584  -4.629  -5.181  1.00  0.00      A1   C
ATOM    701  CG  ASN A  92       7.038  -6.080  -5.393  1.00  0.00      A1   C
ATOM    702  OD1 ASN A  92       6.970  -6.916  -4.504  1.00  0.00      A1   O
ATOM    703  ND2 ASN A  92       7.503  -6.332  -6.625  1.00  0.00      A1   N
ATOM    704  N   TYR A  93       3.987  -6.098  -6.547  1.00  0.00      A1   N
ATOM    705  CA  TYR A  93       2.781  -6.925  -6.494  1.00  0.00      A1   C
ATOM    706  C   TYR A  93       3.204  -8.396  -6.592  1.00  0.00      A1   C
ATOM    707  O   TYR A  93       4.219  -8.734  -7.187  1.00  0.00      A1   O
ATOM    708  CB  TYR A  93       1.821  -6.548  -7.638  1.00  0.00      A1   C
ATOM    709  CG  TYR A  93       1.397  -5.112  -7.510  1.00  0.00      A1   C
ATOM    710  CD1 TYR A  93       1.995  -4.125  -8.287  1.00  0.00      A1   C
ATOM    711  CD2 TYR A  93       0.497  -4.741  -6.517  1.00  0.00      A1   C
ATOM    712  CE1 TYR A  93       1.758  -2.786  -8.014  1.00  0.00      A1   C
ATOM    713  CE2 TYR A  93       0.254  -3.404  -6.249  1.00  0.00      A1   C
ATOM    714  CZ  TYR A  93       0.916  -2.428  -6.974  1.00  0.00      A1   C
ATOM    715  OH  TYR A  93       0.763  -1.105  -6.630  1.00  0.00      A1   O
ATOM    716  N   ARG A  94       2.379  -9.242  -5.946  1.00  0.00      A1   N
ATOM    717  CA  ARG A  94       2.709 -10.656  -5.788  1.00  0.00      A1   C
ATOM    718  C   ARG A  94       1.443 -11.492  -6.033  1.00  0.00      A1   C
ATOM    719  O   ARG A  94       0.680 -11.804  -5.126  1.00  0.00      A1   O
ATOM    720  CB  ARG A  94       3.313 -10.882  -4.386  1.00  0.00      A1   C
ATOM    721  CG  ARG A  94       4.422  -9.862  -4.076  1.00  0.00      A1   C
ATOM    722  CD  ARG A  94       5.252 -10.145  -2.823  1.00  0.00      A1   C
ATOM    723  NE  ARG A  94       6.222  -9.061  -2.728  1.00  0.00      A1   N
ATOM    724  CZ  ARG A  94       6.793  -8.607  -1.622  1.00  0.00      A1   C
ATOM    725  NH1 ARG A  94       6.628  -9.164  -0.462  1.00  0.00      A1   N
ATOM    726  NH2 ARG A  94       7.549  -7.557  -1.689  1.00  0.00      A1   N
ATOM    727  N   VAL A  95       1.288 -11.815  -7.333  1.00  0.00      A1   N
ATOM    728  CA  VAL A  95       0.117 -12.522  -7.838  1.00  0.00      A1   C
ATOM    729  C   VAL A  95       0.331 -14.044  -7.729  1.00  0.00      A1   C
ATOM    730  O   VAL A  95       1.422 -14.563  -7.930  1.00  0.00      A1   O
ATOM    731  CB  VAL A  95      -0.148 -12.094  -9.295  1.00  0.00      A1   C
ATOM    732  CG1 VAL A  95      -1.327 -12.851  -9.931  1.00  0.00      A1   C
ATOM    733  CG2 VAL A  95      -0.381 -10.576  -9.390  1.00  0.00      A1   C
ATOM    734  N   ARG A  96      -0.789 -14.715  -7.397  1.00  0.00      A1   N
ATOM    735  CA  ARG A  96      -0.806 -16.172  -7.344  1.00  0.00      A1   C
ATOM    736  C   ARG A  96      -2.013 -16.729  -8.092  1.00  0.00      A1   C
ATOM    737  O   ARG A  96      -3.139 -16.263  -7.912  1.00  0.00      A1   O
ATOM    738  CB  ARG A  96      -0.874 -16.607  -5.870  1.00  0.00      A1   C
ATOM    739  CG  ARG A  96       0.494 -16.717  -5.167  1.00  0.00      A1   C
ATOM    740  CD  ARG A  96       1.549 -17.620  -5.850  1.00  0.00      A1   C
ATOM    741  NE  ARG A  96       0.996 -18.754  -6.579  1.00  0.00      A1   N
ATOM    742  CZ  ARG A  96       0.088 -19.638  -6.211  1.00  0.00      A1   C
ATOM    743  NH1 ARG A  96      -0.305 -19.752  -4.973  1.00  0.00      A1   N
ATOM    744  NH2 ARG A  96      -0.425 -20.402  -7.119  1.00  0.00      A1   N
ATOM    745  N   VAL A  97      -1.772 -17.728  -8.935  1.00  0.00      A1   N
ATOM    746  CA  VAL A  97      -2.838 -18.349  -9.711  1.00  0.00      A1   C
ATOM    747  C   VAL A  97      -3.363 -19.603  -9.019  1.00  0.00      A1   C
ATOM    748  O   VAL A  97      -2.946 -19.933  -7.909  1.00  0.00      A1   O
ATOM    749  CB  VAL A  97      -2.375 -18.710 -11.134  1.00  0.00      A1   C
ATOM    750  CG1 VAL A  97      -1.792 -17.491 -11.861  1.00  0.00      A1   C
ATOM    751  CG2 VAL A  97      -1.481 -19.967 -11.169  1.00  0.00      A1   C
ATOM    752  N   TYR A  98      -4.282 -20.297  -9.682  1.00  0.00      A1   N
ATOM    753  CA  TYR A  98      -4.866 -21.513  -9.130  1.00  0.00      A1   C
ATOM    754  C   TYR A  98      -3.815 -22.611  -8.997  1.00  0.00      A1   C
ATOM    755  O   TYR A  98      -3.274 -22.839  -7.916  1.00  0.00      A1   O
ATOM    756  CB  TYR A  98      -6.063 -21.922 -10.010  1.00  0.00      A1   C
ATOM    757  CG  TYR A  98      -6.810 -23.109  -9.459  1.00  0.00      A1   C
ATOM    758  CD1 TYR A  98      -7.652 -22.963  -8.360  1.00  0.00      A1   C
ATOM    759  CD2 TYR A  98      -6.666 -24.367 -10.038  1.00  0.00      A1   C
ATOM    760  CE1 TYR A  98      -8.338 -24.057  -7.848  1.00  0.00      A1   C
ATOM    761  CE2 TYR A  98      -7.348 -25.462  -9.524  1.00  0.00      A1   C
ATOM    762  CZ  TYR A  98      -8.186 -25.307  -8.431  1.00  0.00      A1   C
ATOM    763  OH  TYR A  98      -8.864 -26.397  -7.927  1.00  0.00      A1   O
ATOM    764  N   GLN A  99      -3.531 -23.287 -10.106  1.00  0.00      A1   N
ATOM    765  CA  GLN A  99      -2.545 -24.361 -10.114  1.00  0.00      A1   C
ATOM    766  C   GLN A  99      -1.148 -23.820  -9.824  1.00  0.00      A1   C
ATOM    767  O   GLN A  99      -0.794 -22.725 -10.260  1.00  0.00      A1   O
ATOM    768  CB  GLN A  99      -2.597 -25.144 -11.434  1.00  0.00      A1   C
ATOM    769  CG  GLN A  99      -1.686 -26.386 -11.469  1.00  0.00      A1   C
ATOM    770  CD  GLN A  99      -2.066 -27.384 -10.367  1.00  0.00      A1   C
ATOM    771  OE1 GLN A  99      -3.230 -27.703 -10.170  1.00  0.00      A1   O
ATOM    772  NE2 GLN A  99      -1.024 -27.850  -9.663  1.00  0.00      A1   N
ATOM    773  N   ILE A 100      -0.361 -24.594  -9.085  1.00  0.00      A1   N
ATOM    774  CA  ILE A 100       0.996 -24.193  -8.738  1.00  0.00      A1   C
ATOM    775  C   ILE A 100       2.017 -25.208  -9.243  1.00  0.00      A1   C
ATOM    776  O   ILE A 100       1.695 -26.365  -9.516  1.00  0.00      A1   O
ATOM    777  CB  ILE A 100       1.113 -24.313  -7.184  1.00  0.00      A1   C
ATOM    778  CG1 ILE A 100       0.452 -25.591  -6.611  1.00  0.00      A1   C
ATOM    779  CG2 ILE A 100       0.580 -23.071  -6.490  1.00  0.00      A1   C
ATOM    780  CD1 ILE A 100       0.906 -25.923  -5.184  1.00  0.00      A1   C
ATOM    781  N   PRO A 101       3.277 -24.768  -9.369  1.00  0.00      A1   N
ATOM    782  CA  PRO A 101       4.371 -25.623  -9.839  1.00  0.00      A1   C
ATOM    783  C   PRO A 101       4.744 -26.698  -8.824  1.00  0.00      A1   C
ATOM    784  O   PRO A 101       4.890 -27.869  -9.171  1.00  0.00      A1   O
ATOM    785  CB  PRO A 101       5.516 -24.632 -10.088  1.00  0.00      A1   C
ATOM    786  CG  PRO A 101       5.218 -23.439  -9.182  1.00  0.00      A1   C
ATOM    787  CD  PRO A 101       3.693 -23.386  -9.096  1.00  0.00      A1   C
ATOM    788  N   GLY A 102       4.894 -26.292  -7.567  1.00  0.00      A1   N
ATOM    789  CA  GLY A 102       5.249 -27.233  -6.521  1.00  0.00      A1   C
ATOM    790  C   GLY A 102       6.583 -27.905  -6.772  1.00  0.00      A1   C
ATOM    791  O   GLY A 102       6.662 -28.888  -7.510  1.00  0.00      A1   O
ATOM    792  N   LYS A 103       7.636 -27.375  -6.160  1.00  0.00      A1   N
ATOM    793  CA  LYS A 103       8.976 -27.929  -6.321  1.00  0.00      A1   C
ATOM    794  C   LYS A 103       8.981 -29.428  -6.042  1.00  0.00      A1   C
ATOM    795  O   LYS A 103       8.116 -29.957  -5.343  1.00  0.00      A1   O
ATOM    796  CB  LYS A 103       9.976 -27.147  -5.415  1.00  0.00      A1   C
ATOM    797  CG  LYS A 103       9.986 -27.456  -3.897  1.00  0.00      A1   C
ATOM    798  CD  LYS A 103      10.755 -28.713  -3.415  1.00  0.00      A1   C
ATOM    799  CE  LYS A 103      12.287 -28.739  -3.629  1.00  0.00      A1   C
ATOM    800  NZ  LYS A 103      12.973 -29.937  -3.110  1.00  0.00      A1   N
ATOM    801  N   PRO A 104       9.979 -30.131  -6.597  1.00  0.00      A1   N
ATOM    802  CA  PRO A 104      10.122 -31.579  -6.419  1.00  0.00      A1   C
ATOM    803  C   PRO A 104      10.522 -31.951  -4.995  1.00  0.00      A1   C
ATOM    804  O   PRO A 104      11.692 -31.861  -4.626  1.00  0.00      A1   O
ATOM    805  CB  PRO A 104      11.191 -31.977  -7.443  1.00  0.00      A1   C
ATOM    806  CG  PRO A 104      12.012 -30.712  -7.650  1.00  0.00      A1   C
ATOM    807  CD  PRO A 104      11.011 -29.571  -7.476  1.00  0.00      A1   C
ATOM    808  N   GLU A 105       9.542 -32.371  -4.200  1.00  0.00      A1   N
ATOM    809  CA  GLU A 105       9.793 -32.756  -2.817  1.00  0.00      A1   C
ATOM    810  C   GLU A 105      10.101 -31.532  -1.959  1.00  0.00      A1   C
ATOM    811  O   GLU A 105       9.306 -31.142  -1.106  1.00  0.00      A1   O
ATOM    812  CB  GLU A 105      10.815 -33.909  -2.530  1.00  0.00      A1   C
ATOM    813  CG  GLU A 105      12.336 -33.842  -2.886  1.00  0.00      A1   C
ATOM    814  CD  GLU A 105      13.167 -32.587  -2.494  1.00  0.00      A1   C
ATOM    815  OE1 GLU A 105      12.962 -31.976  -1.452  1.00  0.00      A1   O
ATOM    816  OE2 GLU A 105      14.034 -32.174  -3.263  1.00  0.00      A1   O
TER     817      GLU A 105
ATOM    818  N   MET   322       8.236   3.760  -1.755  1.00  0.00           N
ATOM    819  CA  MET   322       8.757   3.216  -3.000  1.00  0.00           C
ATOM    820  C   MET   322       8.247   4.062  -4.175  1.00  0.00           C
ATOM    821  O   MET   322       7.064   4.371  -4.223  1.00  0.00           O
ATOM    822  CB  MET   322       8.053   1.820  -2.937  1.00  0.00           C
ATOM    823  CG  MET   322       8.600   0.611  -3.695  1.00  0.00           C
ATOM    824  SD  MET   322       7.488  -0.802  -3.543  1.00  0.00           S
ATOM    825  CE  MET   322       8.179  -1.546  -2.062  1.00  0.00           C
ATOM    826  N   LEU   329      11.975  -6.715 -12.763  1.00  0.00           N
ATOM    827  CA  LEU   329      13.409  -6.982 -12.823  1.00  0.00           C
ATOM    828  C   LEU   329      13.703  -8.015 -13.905  1.00  0.00           C
ATOM    829  O   LEU   329      14.861  -8.306 -14.200  1.00  0.00           O
ATOM    830  CB  LEU   329      13.962  -7.564 -11.494  1.00  0.00           C
ATOM    831  CG  LEU   329      14.427  -6.528 -10.454  1.00  0.00           C
ATOM    832  CD1 LEU   329      13.327  -6.225  -9.442  1.00  0.00           C
ATOM    833  CD2 LEU   329      15.682  -6.998  -9.705  1.00  0.00           C
ATOM    834  N   ASP   332      15.631  -6.340 -17.228  1.00  0.00           N
ATOM    835  CA  ASP   332      17.065  -6.101 -17.091  1.00  0.00           C
ATOM    836  C   ASP   332      17.847  -7.374 -16.772  1.00  0.00           C
ATOM    837  O   ASP   332      18.968  -7.553 -17.242  1.00  0.00           O
ATOM    838  CB  ASP   332      17.247  -4.986 -16.037  1.00  0.00           C
ATOM    839  CG  ASP   332      16.056  -4.005 -16.116  1.00  0.00           C
ATOM    840  OD1 ASP   332      15.135  -4.094 -15.304  1.00  0.00           O
ATOM    841  OD2 ASP   332      16.013  -3.171 -17.013  1.00  0.00           O
ATOM    842  N   PHE   333      17.263  -8.255 -15.964  1.00  0.00           N
ATOM    843  CA  PHE   333      18.062  -9.285 -15.320  1.00  0.00           C
ATOM    844  C   PHE   333      17.854 -10.738 -15.757  1.00  0.00           C
ATOM    845  O   PHE   333      18.662 -11.595 -15.408  1.00  0.00           O
ATOM    846  CB  PHE   333      17.923  -9.176 -13.787  1.00  0.00           C
ATOM    847  CG  PHE   333      18.431  -7.862 -13.248  1.00  0.00           C
ATOM    848  CD1 PHE   333      19.799  -7.636 -13.124  1.00  0.00           C
ATOM    849  CD2 PHE   333      17.551  -6.859 -12.853  1.00  0.00           C
ATOM    850  CE1 PHE   333      20.276  -6.431 -12.624  1.00  0.00           C
ATOM    851  CE2 PHE   333      18.022  -5.653 -12.350  1.00  0.00           C
ATOM    852  CZ  PHE   333      19.387  -5.438 -12.236  1.00  0.00           C
ATOM    853  N   TYR   356      20.390  -3.631  -5.276  1.00  0.00           N
ATOM    854  CA  TYR   356      19.705  -2.338  -5.153  1.00  0.00           C
ATOM    855  C   TYR   356      18.282  -2.412  -5.712  1.00  0.00           C
ATOM    856  O   TYR   356      17.322  -2.066  -5.033  1.00  0.00           O
ATOM    857  CB  TYR   356      20.519  -1.186  -5.766  1.00  0.00           C
ATOM    858  CG  TYR   356      19.850   0.160  -5.589  1.00  0.00           C
ATOM    859  CD1 TYR   356      19.358   0.570  -4.350  1.00  0.00           C
ATOM    860  CD2 TYR   356      19.681   1.003  -6.682  1.00  0.00           C
ATOM    861  CE1 TYR   356      18.665   1.768  -4.222  1.00  0.00           C
ATOM    862  CE2 TYR   356      19.002   2.207  -6.555  1.00  0.00           C
ATOM    863  CZ  TYR   356      18.479   2.585  -5.327  1.00  0.00           C
ATOM    864  OH  TYR   356      17.752   3.755  -5.217  1.00  0.00           O
ATOM    865  N   GLU   357      18.148  -2.889  -6.948  1.00  0.00           N
ATOM    866  CA  GLU   357      16.830  -2.975  -7.578  1.00  0.00           C
ATOM    867  C   GLU   357      15.903  -3.912  -6.815  1.00  0.00           C
ATOM    868  O   GLU   357      14.778  -3.544  -6.494  1.00  0.00           O
ATOM    869  CB  GLU   357      16.915  -3.195  -9.097  1.00  0.00           C
ATOM    870  CG  GLU   357      17.592  -2.008  -9.818  1.00  0.00           C
ATOM    871  CD  GLU   357      16.954  -0.668  -9.402  1.00  0.00           C
ATOM    872  OE1 GLU   357      15.831  -0.389  -9.790  1.00  0.00           O
ATOM    873  OE2 GLU   357      17.564   0.098  -8.667  1.00  0.00           O
ATOM    874  N   TYR   358      16.368  -5.116  -6.498  1.00  0.00           N
ATOM    875  CA  TYR   358      15.535  -6.030  -5.728  1.00  0.00           C
ATOM    876  C   TYR   358      15.218  -5.495  -4.324  1.00  0.00           C
ATOM    877  O   TYR   358      14.093  -5.612  -3.852  1.00  0.00           O
ATOM    878  CB  TYR   358      16.143  -7.441  -5.675  1.00  0.00           C
ATOM    879  CG  TYR   358      15.070  -8.473  -5.418  1.00  0.00           C
ATOM    880  CD1 TYR   358      14.620  -8.732  -4.126  1.00  0.00           C
ATOM    881  CD2 TYR   358      14.463  -9.130  -6.483  1.00  0.00           C
ATOM    882  CE1 TYR   358      13.556  -9.600  -3.909  1.00  0.00           C
ATOM    883  CE2 TYR   358      13.405 -10.002  -6.270  1.00  0.00           C
ATOM    884  CZ  TYR   358      12.939 -10.222  -4.985  1.00  0.00           C
ATOM    885  OH  TYR   358      11.842 -11.035  -4.791  1.00  0.00           O
ATOM    886  N   ALA   359      16.204  -4.904  -3.662  1.00  0.00           N
ATOM    887  CA  ALA   359      16.014  -4.468  -2.282  1.00  0.00           C
ATOM    888  C   ALA   359      15.057  -3.291  -2.164  1.00  0.00           C
ATOM    889  O   ALA   359      14.180  -3.312  -1.304  1.00  0.00           O
ATOM    890  CB  ALA   359      17.384  -4.094  -1.704  1.00  0.00           C
ATOM    891  N   ARG   360      15.233  -2.267  -3.012  1.00  0.00           N
ATOM    892  CA  ARG   360      14.327  -1.105  -3.000  1.00  0.00           C
ATOM    893  C   ARG   360      12.870  -1.533  -3.230  1.00  0.00           C
ATOM    894  O   ARG   360      11.941  -0.879  -2.745  1.00  0.00           O
ATOM    895  CB  ARG   360      14.833  -0.036  -4.001  1.00  0.00           C
ATOM    896  CG  ARG   360      14.544  -0.343  -5.480  1.00  0.00           C
ATOM    897  CD  ARG   360      15.513   0.284  -6.498  1.00  0.00           C
ATOM    898  NE  ARG   360      15.583   1.745  -6.409  1.00  0.00           N
ATOM    899  CZ  ARG   360      15.612   2.552  -7.473  1.00  0.00           C
ATOM    900  NH1 ARG   360      15.602   2.130  -8.700  1.00  0.00           N
ATOM    901  NH2 ARG   360      15.653   3.837  -7.276  1.00  0.00           N
ATOM    902  N   ARG   361      12.668  -2.637  -3.945  1.00  0.00           N
ATOM    903  CA  ARG   361      11.309  -3.117  -4.203  1.00  0.00           C
ATOM    904  C   ARG   361      10.750  -3.981  -3.074  1.00  0.00           C
ATOM    905  O   ARG   361       9.553  -4.253  -3.044  1.00  0.00           O
ATOM    906  CB  ARG   361      11.301  -3.768  -5.596  1.00  0.00           C
ATOM    907  CG  ARG   361      11.432  -2.690  -6.690  1.00  0.00           C
ATOM    908  CD  ARG   361      11.812  -3.222  -8.073  1.00  0.00           C
ATOM    909  NE  ARG   361      11.960  -2.092  -8.972  1.00  0.00           N
ATOM    910  CZ  ARG   361      12.643  -2.155 -10.144  1.00  0.00           C
ATOM    911  NH1 ARG   361      12.825  -3.336 -10.738  1.00  0.00           N
ATOM    912  C1  ARG   361      13.494  -3.302 -11.896  1.00  0.00           C
ATOM    913  C4  ARG   361      13.983  -2.138 -12.456  1.00  0.00           C
ATOM    914  NH2 ARG   361      13.019  -0.976 -10.633  1.00  0.00           N
ATOM    915  C2  ARG   361      13.709  -0.971 -11.773  1.00  0.00           C
ATOM    916  N   HIS   362      11.600  -4.395  -2.141  1.00  0.00           N
ATOM    917  CA  HIS   362      11.131  -5.280  -1.071  1.00  0.00           C
ATOM    918  C   HIS   362      11.525  -4.883   0.337  1.00  0.00           C
ATOM    919  O   HIS   362      12.366  -5.546   0.958  1.00  0.00           O
ATOM    920  CB  HIS   362      11.654  -6.709  -1.367  1.00  0.00           C
ATOM    921  CG  HIS   362      10.995  -7.335  -2.588  1.00  0.00           C
ATOM    922  ND1 HIS   362      10.194  -8.422  -2.531  1.00  0.00           N
ATOM    923  CD2 HIS   362      11.186  -7.032  -3.948  1.00  0.00           C
ATOM    924  CE1 HIS   362       9.860  -8.724  -3.794  1.00  0.00           C
ATOM    925  NE2 HIS   362      10.424  -7.884  -4.677  1.00  0.00           N
ATOM    926  N   PRO   363      10.890  -3.825   0.868  1.00  0.00           N
ATOM    927  CA  PRO   363      11.126  -3.469   2.271  1.00  0.00           C
ATOM    928  C   PRO   363      10.600  -4.550   3.210  1.00  0.00           C
ATOM    929  O   PRO   363      10.874  -4.509   4.411  1.00  0.00           O
ATOM    930  CB  PRO   363      10.370  -2.143   2.421  1.00  0.00           C
ATOM    931  CG  PRO   363       9.310  -2.164   1.321  1.00  0.00           C
ATOM    932  CD  PRO   363       9.938  -2.966   0.181  1.00  0.00           C
ATOM    933  N   ASP   364       9.882  -5.523   2.653  1.00  0.00           N
ATOM    934  CA  ASP   364       9.263  -6.580   3.443  1.00  0.00           C
ATOM    935  C   ASP   364      10.131  -7.844   3.569  1.00  0.00           C
ATOM    936  O   ASP   364       9.812  -8.739   4.351  1.00  0.00           O
ATOM    937  CB  ASP   364       7.849  -6.868   2.917  1.00  0.00           C
ATOM    938  CG  ASP   364       7.770  -7.065   1.397  1.00  0.00           C
ATOM    939  OD1 ASP   364       6.815  -6.611   0.778  1.00  0.00           O
ATOM    940  OD2 ASP   364       8.644  -7.681   0.804  1.00  0.00           O
TER     941      ASP   364
CONECT    1    5    2
CONECT    2    1    4    3
CONECT    3    2
CONECT    4    2
CONECT    5    1    6
CONECT    6    5    8    7
CONECT    7    6
CONECT    8    6    9
CONECT    9    8   10   12
CONECT   10    9   11   14
CONECT   11   10
CONECT   12    9   13
CONECT   13   12
CONECT   14   10   15
CONECT   15   14   16   18
CONECT   16   15   17   19
CONECT   17   16
CONECT   18   15
CONECT   19   16   20
CONECT   20   19   21   23
CONECT   21   20   22   28
CONECT   22   21
CONECT   23   20   24
CONECT   24   23   25
CONECT   25   24   27   26
CONECT   26   25
CONECT   27   25
CONECT   28   21   29
CONECT   29   28   30   32
CONECT   30   29   36   31
CONECT   31   30
CONECT   32   29   33
CONECT   33   32   34   35
CONECT   34   33
CONECT   35   33
CONECT   36   30   37
CONECT   37   36   38   40
CONECT   38   37   39   44
CONECT   39   38
CONECT   40   37   42   41
CONECT   41   40   43
CONECT   42   40
CONECT   43   41
CONECT   44   38   45
CONECT   45   44   46   48
CONECT   46   45   47   51
CONECT   47   46
CONECT   48   45   49   50
CONECT   49   48
CONECT   50   48
CONECT   51   46   52
CONECT   52   51   53   55
CONECT   53   52   56   54
CONECT   54   53
CONECT   55   52
CONECT   56   53   57
CONECT   57   56   58   60
CONECT   58   57   67   59
CONECT   59   58
CONECT   60   57   61
CONECT   61   60   62
CONECT   62   61   63
CONECT   63   62   64
CONECT   64   63   65   66
CONECT   65   64
CONECT   66   64
CONECT   67   58   68
CONECT   68   67   69   71
CONECT   69   68   70   75
CONECT   70   69
CONECT   71   68   73   72
CONECT   72   71   74
CONECT   73   71
CONECT   74   72
CONECT   75   69   76
CONECT   76   75   77
CONECT   77   76   78   79
CONECT   78   77
CONECT   79   77   80
CONECT   80   79   81   83
CONECT   81   80   82   88
CONECT   82   81
CONECT   83   80   84
CONECT   84   83   85
CONECT   85   84   87   86
CONECT   86   85
CONECT   87   85
CONECT   88   81   94   89
CONECT   89   88   92   90
CONECT   90   89   91   95
CONECT   91   90
CONECT   92   89   93
CONECT   93   92   94
CONECT   94   88   93
CONECT   95   90   96
CONECT   96   95   97   99
CONECT   97   96  103   98
CONECT   98   97
CONECT   99   96  100
CONECT  100   99  102  101
CONECT  101  100
CONECT  102  100
CONECT  103   97  104
CONECT  104  103  105  107
CONECT  105  104  110  106
CONECT  106  105
CONECT  107  104  108  109
CONECT  108  107
CONECT  109  107
CONECT  110  105  111
CONECT  111  110  112  114
CONECT  112  111  113  118
CONECT  113  112
CONECT  114  111  115
CONECT  115  114  116  117
CONECT  116  115
CONECT  117  115
CONECT  118  112  119
CONECT  119  118  122  120
CONECT  120  119  121  127
CONECT  121  120
CONECT  122  119  123
CONECT  123  122  124
CONECT  124  123  125
CONECT  125  124  126
CONECT  126  125
CONECT  127  120  128
CONECT  128  127  131  129
CONECT  129  128  130  133
CONECT  130  129
CONECT  131  128  132
CONECT  132  131  602
CONECT  133  129  134
CONECT  134  133  135  137
CONECT  135  134  136  142
CONECT  136  135
CONECT  137  134  138
CONECT  138  137  139
CONECT  139  138  140
CONECT  140  139  141
CONECT  141  140
CONECT  142  135  143
CONECT  143  142  144
CONECT  144  143  145  146
CONECT  145  144
CONECT  146  144  147
CONECT  147  146  150  148
CONECT  148  147  149  151
CONECT  149  148
CONECT  150  147
CONECT  151  148  157  152
CONECT  152  151  153  155
CONECT  153  152  154  158
CONECT  154  153
CONECT  155  152  156
CONECT  156  155  157
CONECT  157  151  156
CONECT  158  153  159
CONECT  159  158  160  162
CONECT  160  159  161  167
CONECT  161  160
CONECT  162  159  163
CONECT  163  162  164
CONECT  164  163  165
CONECT  165  164  166
CONECT  166  165
CONECT  167  160  168
CONECT  168  167  169  171
CONECT  169  168  176  170
CONECT  170  169
CONECT  171  168  172
CONECT  172  171  173
CONECT  173  172  174
CONECT  174  173  175
CONECT  175  174
CONECT  176  169  177  182
CONECT  177  176  180  178
CONECT  178  177  179  183
CONECT  179  178
CONECT  180  177  181
CONECT  181  180  182
CONECT  182  176  181
CONECT  183  178  184  189
CONECT  184  183  185  187
CONECT  185  184  186  190
CONECT  186  185
CONECT  187  184  188
CONECT  188  187  189
CONECT  189  183  188
CONECT  190  185  191
CONECT  191  190  192  194
CONECT  192  191  193  199
CONECT  193  192
CONECT  194  191  195
CONECT  195  194  196
CONECT  196  195  198  197
CONECT  197  196
CONECT  198  196
CONECT  199  192  200
CONECT  200  199  203  201
CONECT  201  200  210  202
CONECT  202  201
CONECT  203  200  204
CONECT  204  203  205
CONECT  205  204  206
CONECT  206  205  207
CONECT  207  206  209  208
CONECT  208  207
CONECT  209  207
CONECT  210  201  211
CONECT  211  210  214  212
CONECT  212  211  213  218
CONECT  213  212
CONECT  214  211  215
CONECT  215  214  216  217
CONECT  216  215
CONECT  217  215
CONECT  218  212  219
CONECT  219  218  220  222
CONECT  220  219  221  227
CONECT  221  220
CONECT  222  219  223
CONECT  223  222  224
CONECT  224  223  226  225
CONECT  225  224
CONECT  226  224
CONECT  227  220  228
CONECT  228  227  231  229
CONECT  229  228  230  241
CONECT  230  229
CONECT  231  228  232
CONECT  232  231  233  234
CONECT  233  232  235
CONECT  234  232  237  236
CONECT  235  233  236
CONECT  236  234  235  238
CONECT  237  234  239
CONECT  238  236  240
CONECT  239  237  240
CONECT  240  238  239
CONECT  241  229  242
CONECT  242  241  243  245
CONECT  243  242  250  244
CONECT  244  243
CONECT  245  242  246
CONECT  246  245  247
CONECT  247  246  248
CONECT  248  247  249
CONECT  249  248
CONECT  250  243  251
CONECT  251  250  252  254
CONECT  252  251  253  258
CONECT  253  252
CONECT  254  251  255
CONECT  255  254  256  257
CONECT  256  255
CONECT  257  255
CONECT  258  252  259
CONECT  259  258  260  262
CONECT  260  259  266  261
CONECT  261  260
CONECT  262  259  263
CONECT  263  262  264  265
CONECT  264  263
CONECT  265  263
CONECT  266  260  267
CONECT  267  266  270  268
CONECT  268  267  269  273
CONECT  269  268
CONECT  270  267  271  272
CONECT  271  270
CONECT  272  270
CONECT  273  268  274
CONECT  274  273  275
CONECT  275  274  276  277
CONECT  276  275
CONECT  277  275  278
CONECT  278  277  281  279
CONECT  279  278  280  288
CONECT  280  279
CONECT  281  278  282
CONECT  282  281  283
CONECT  283  282  284
CONECT  284  283  285
CONECT  285  284  287  286
CONECT  286  285
CONECT  287  285
CONECT  288  279  289
CONECT  289  288  290  292
CONECT  290  289  295  291
CONECT  291  290
CONECT  292  289  293  294
CONECT  293  292
CONECT  294  292
CONECT  295  290  296
CONECT  296  295  297  299
CONECT  297  296  298  304
CONECT  298  297
CONECT  299  296  300
CONECT  300  299  301
CONECT  301  300  303  302
CONECT  302  301
CONECT  303  301
CONECT  304  297  305
CONECT  305  304  306  308
CONECT  306  305  307  309
CONECT  307  306
CONECT  308  305
CONECT  309  306  310
CONECT  310  309  311  313
CONECT  311  310  312  323
CONECT  312  311
CONECT  313  310  314
CONECT  314  313  315  316
CONECT  315  314  317
CONECT  316  314  318  319
CONECT  317  315  318
CONECT  318  316  317  320
CONECT  319  316  321
CONECT  320  318  322
CONECT  321  319  322
CONECT  322  320  321
CONECT  323  311  324
CONECT  324  323  327  325
CONECT  325  324  332  326
CONECT  326  325
CONECT  327  324  328
CONECT  328  327  329
CONECT  329  328  330
CONECT  330  329  331
CONECT  331  330
CONECT  332  325  333
CONECT  333  332  334  336
CONECT  334  333  335  339
CONECT  335  334
CONECT  336  333  338  337
CONECT  337  336
CONECT  338  336
CONECT  339  334  340
CONECT  340  339  341  343
CONECT  341  340  347  342
CONECT  342  341
CONECT  343  340  344
CONECT  344  343  345  346
CONECT  345  344
CONECT  346  344
CONECT  347  341  348
CONECT  348  347  351  349
CONECT  349  348  350  353
CONECT  350  349
CONECT  351  348  352
CONECT  352  351
CONECT  353  349  354  359
CONECT  354  353  355  357
CONECT  355  354  356  360
CONECT  356  355
CONECT  357  354  358
CONECT  358  357  359
CONECT  359  353  358
CONECT  360  355  361
CONECT  361  360  362  364
CONECT  362  361  363  369
CONECT  363  362
CONECT  364  361  365
CONECT  365  364  366
CONECT  366  365  367  368
CONECT  367  366
CONECT  368  366
CONECT  369  362  370
CONECT  370  369  371
CONECT  371  370  373  372
CONECT  372  371
CONECT  373  371  374
CONECT  374  373  375
CONECT  375  374  377  376
CONECT  376  375
CONECT  377  375  378
CONECT  378  377  379
CONECT  379  378  380  381
CONECT  380  379
CONECT  381  379  382  387
CONECT  382  381  383  385
CONECT  383  382  384  388
CONECT  384  383
CONECT  385  382  386
CONECT  386  385  387
CONECT  387  381  386
CONECT  388  383  389
CONECT  389  388  390  392
CONECT  390  389  391  402
CONECT  391  390
CONECT  392  389  393
CONECT  393  392  394  395
CONECT  394  393  396
CONECT  395  393  398  397
CONECT  396  394  397
CONECT  397  395  396  399
CONECT  398  395  400
CONECT  399  397  401
CONECT  400  398  401
CONECT  401  399  400
CONECT  402  390  403
CONECT  403  402  406  404
CONECT  404  403  405  410
CONECT  405  404
CONECT  406  403  407
CONECT  407  406  409  408
CONECT  408  407
CONECT  409  407
CONECT  410  404  411
CONECT  411  410  414  412
CONECT  412  411  413  416
CONECT  413  412
CONECT  414  411  415
CONECT  415  414
CONECT  416  412  417
CONECT  417  416  420  418
CONECT  418  417  419  423
CONECT  419  418
CONECT  420  417  421  422
CONECT  421  420
CONECT  422  420
CONECT  423  418  424
CONECT  424  423  425  427
CONECT  425  424  426  428
CONECT  426  425
CONECT  427  424
CONECT  428  425  429
CONECT  429  428  432  430
CONECT  430  429  431  439
CONECT  431  430
CONECT  432  429  433
CONECT  433  432  434
CONECT  434  433  435
CONECT  435  434  436
CONECT  436  435  437  438
CONECT  437  436
CONECT  438  436
CONECT  439  430  440
CONECT  440  439  441  443
CONECT  441  440  442  446
CONECT  442  441
CONECT  443  440  444  445
CONECT  444  443
CONECT  445  443
CONECT  446  441  447
CONECT  447  446  448  450
CONECT  448  447  449  454
CONECT  449  448
CONECT  450  447  451
CONECT  451  450  452  453
CONECT  452  451
CONECT  453  451
CONECT  454  448  460  455
CONECT  455  454  458  456
CONECT  456  455  461  457
CONECT  457  456
CONECT  458  455  459
CONECT  459  458  460
CONECT  460  454  459
CONECT  461  456  462
CONECT  462  461  463  465
CONECT  463  462  469  464
CONECT  464  463
CONECT  465  462  466
CONECT  466  465  468  467
CONECT  467  466
CONECT  468  466
CONECT  469  463  470
CONECT  470  469  471
CONECT  471  470  473  472
CONECT  472  471
CONECT  473  471  474
CONECT  474  473  475  477
CONECT  475  474  479  476
CONECT  476  475
CONECT  477  474  478
CONECT  478  477
CONECT  479  475  480
CONECT  480  479  481  483
CONECT  481  480  487  482
CONECT  482  481
CONECT  483  480  484
CONECT  484  483  486  485
CONECT  485  484
CONECT  486  484
CONECT  487  481  488
CONECT  488  487  489  491
CONECT  489  488  490  498
CONECT  490  489
CONECT  491  488  492
CONECT  492  491  493  494
CONECT  493  492  495
CONECT  494  492  496
CONECT  495  493  497
CONECT  496  494  497
CONECT  497  495  496
CONECT  498  489  499
CONECT  499  498  502  500
CONECT  500  499  506  501
CONECT  501  500
CONECT  502  499  503
CONECT  503  502  504  505
CONECT  504  503
CONECT  505  503
CONECT  506  500  507  512
CONECT  507  506  508  510
CONECT  508  507  509  513
CONECT  509  508
CONECT  510  507  511
CONECT  511  510  512
CONECT  512  506  511
CONECT  513  508  514
CONECT  514  513  517  515
CONECT  515  514  516  518
CONECT  516  515
CONECT  517  514
CONECT  518  515  519
CONECT  519  518  520  522
CONECT  520  519  521  525
CONECT  521  520
CONECT  522  519  524  523
CONECT  523  522
CONECT  524  522
CONECT  525  520  526
CONECT  526  525  527
CONECT  527  526  528  529
CONECT  528  527
CONECT  529  527  530
CONECT  530  529  533  531
CONECT  531  530  537  532
CONECT  532  531
CONECT  533  530  535  534
CONECT  534  533  536
CONECT  535  533
CONECT  536  534
CONECT  537  531  538
CONECT  538  537  539  541
CONECT  539  538  540  546
CONECT  540  539
CONECT  541  538  542
CONECT  542  541  543
CONECT  543  542  544  545
CONECT  544  543
CONECT  545  543
CONECT  546  539  547
CONECT  547  546  550  548
CONECT  548  547  549  554
CONECT  549  548
CONECT  550  547  551
CONECT  551  550  552  553
CONECT  552  551
CONECT  553  551
CONECT  554  548  555
CONECT  555  554  558  556
CONECT  556  555  557  563
CONECT  557  556
CONECT  558  555  559
CONECT  559  558  560
CONECT  560  559  562  561
CONECT  561  560
CONECT  562  560
CONECT  563  556  564
CONECT  564  563  565
CONECT  565  564  566  567
CONECT  566  565
CONECT  567  565  568
CONECT  568  567  569  571
CONECT  569  568  570  575
CONECT  570  569
CONECT  571  568  572  573
CONECT  572  571  574
CONECT  573  571
CONECT  574  572
CONECT  575  569  576
CONECT  576  575  579  577
CONECT  577  576  586  578
CONECT  578  577
CONECT  579  576  580
CONECT  580  579  581  582
CONECT  581  580  583
CONECT  582  580  584
CONECT  583  581  585
CONECT  584  582  585
CONECT  585  583  584
CONECT  586  577  587
CONECT  587  586  588  590
CONECT  588  587  589  597
CONECT  589  588
CONECT  590  587  591
CONECT  591  590  592
CONECT  592  591  593
CONECT  593  592  594
CONECT  594  593  596  595
CONECT  595  594
CONECT  596  594
CONECT  597  588  598
CONECT  598  597  601  599
CONECT  599  598  603  600
CONECT  600  599
CONECT  601  598  602
CONECT  602  132  601
CONECT  603  599  604
CONECT  604  603  607  605
CONECT  605  604  606  612
CONECT  606  605
CONECT  607  604  608
CONECT  608  607  609
CONECT  609  608  610  611
CONECT  610  609
CONECT  611  609
CONECT  612  605  613
CONECT  613  612  616  614
CONECT  614  613  615  617
CONECT  615  614
CONECT  616  613
CONECT  617  614  618
CONECT  618  617  619  621
CONECT  619  618  620  625
CONECT  620  619
CONECT  621  618  622
CONECT  622  621  623
CONECT  623  622  624
CONECT  624  623
CONECT  625  619  626
CONECT  626  625  627  629
CONECT  627  626  628  633
CONECT  628  627
CONECT  629  626  630
CONECT  630  629  632  631
CONECT  631  630
CONECT  632  630
CONECT  633  627  634
CONECT  634  633  635  637
CONECT  635  634  636  644
CONECT  636  635
CONECT  637  634  638
CONECT  638  637  639
CONECT  639  638  640
CONECT  640  639  641
CONECT  641  640  643  642
CONECT  642  641
CONECT  643  641
CONECT  644  635  645
CONECT  645  644  646  648
CONECT  646  645  652  647
CONECT  647  646
CONECT  648  645  649
CONECT  649  648  651  650
CONECT  650  649
CONECT  651  649
CONECT  652  646  653
CONECT  653  652  654
CONECT  654  653  655  656
CONECT  655  654
CONECT  656  654  657
CONECT  657  656  658  660
CONECT  658  657  659  665
CONECT  659  658
CONECT  660  657  661
CONECT  661  660  662
CONECT  662  661  663
CONECT  663  662  664
CONECT  664  663
CONECT  665  658  666
CONECT  666  665  667  669
CONECT  667  666  674  668
CONECT  668  667
CONECT  669  666  670
CONECT  670  669  671
CONECT  671  670  673  672
CONECT  672  671
CONECT  673  671
CONECT  674  667  675
CONECT  675  674  676  678
CONECT  676  675  677  681
CONECT  677  676
CONECT  678  675  679  680
CONECT  679  678
CONECT  680  678
CONECT  681  676  682
CONECT  682  681  685  683
CONECT  683  682  690  684
CONECT  684  683
CONECT  685  682  686
CONECT  686  685  687
CONECT  687  686  688
CONECT  688  687  689
CONECT  689  688
CONECT  690  683  691
CONECT  691  690  692  694
CONECT  692  691  693  696
CONECT  693  692
CONECT  694  691  695
CONECT  695  694
CONECT  696  692  697
CONECT  697  696  698  700
CONECT  698  697  704  699
CONECT  699  698
CONECT  700  697  701
CONECT  701  700  702  703
CONECT  702  701
CONECT  703  701
CONECT  704  698  705
CONECT  705  704  708  706
CONECT  706  705  707  716
CONECT  707  706
CONECT  708  705  709
CONECT  709  708  710  711
CONECT  710  709  712
CONECT  711  709  713
CONECT  712  710  714
CONECT  713  711  714
CONECT  714  712  713  715
CONECT  715  714
CONECT  716  706  717
CONECT  717  716  718  720
CONECT  718  717  727  719
CONECT  719  718
CONECT  720  717  721
CONECT  721  720  722
CONECT  722  721  723
CONECT  723  722  724
CONECT  724  723  725  726
CONECT  725  724
CONECT  726  724
CONECT  727  718  728
CONECT  728  727  729  731
CONECT  729  728  730  734
CONECT  730  729
CONECT  731  728  732  733
CONECT  732  731
CONECT  733  731
CONECT  734  729  735
CONECT  735  734  736  738
CONECT  736  735  745  737
CONECT  737  736
CONECT  738  735  739
CONECT  739  738  740
CONECT  740  739  741
CONECT  741  740  742
CONECT  742  741  744  743
CONECT  743  742
CONECT  744  742
CONECT  745  736  746
CONECT  746  745  749  747
CONECT  747  746  748  752
CONECT  748  747
CONECT  749  746  750  751
CONECT  750  749
CONECT  751  749
CONECT  752  747  753
CONECT  753  752  754  756
CONECT  754  753  755  764
CONECT  755  754
CONECT  756  753  757
CONECT  757  756  759  758
CONECT  758  757  760
CONECT  759  757  761
CONECT  760  758  762
CONECT  761  759  762
CONECT  762  760  761  763
CONECT  763  762
CONECT  764  754  765
CONECT  765  764  768  766
CONECT  766  765  767  773
CONECT  767  766
CONECT  768  765  769
CONECT  769  768  770
CONECT  770  769  771  772
CONECT  771  770
CONECT  772  770
CONECT  773  766  774
CONECT  774  773  777  775
CONECT  775  774  776  781
CONECT  776  775
CONECT  777  774  778  779
CONECT  778  777  780
CONECT  779  777
CONECT  780  778
CONECT  781  775  782  787
CONECT  782  781  783  785
CONECT  783  782  784  788
CONECT  784  783
CONECT  785  782  786
CONECT  786  785  787
CONECT  787  781  786
CONECT  788  783  789
CONECT  789  788  790
CONECT  790  789  791  792
CONECT  791  790
CONECT  792  790  793
CONECT  793  792  794  796
CONECT  794  793  801  795
CONECT  795  794
CONECT  796  793  797
CONECT  797  796  798
CONECT  798  797  799
CONECT  799  798  800
CONECT  800  799
CONECT  801  794  802  807
CONECT  802  801  805  803
CONECT  803  802  808  804
CONECT  804  803
CONECT  805  802  806
CONECT  806  805  807
CONECT  807  801  806
CONECT  808  803  809
CONECT  809  808  810  812
CONECT  810  809  811
CONECT  811  810
CONECT  812  809  813
CONECT  813  812  814
CONECT  814  813  815  816
CONECT  815  814
CONECT  816  814
CONECT  818  819
CONECT  819  818  822  820
CONECT  820  819  821
CONECT  821  820
CONECT  822  819  823
CONECT  823  822  824
CONECT  824  823  825
CONECT  825  824
CONECT  826  827
CONECT  827  826  830  828
CONECT  828  827  829
CONECT  829  828
CONECT  830  827  831
CONECT  831  830  832  833
CONECT  832  831
CONECT  833  831
CONECT  834  835
CONECT  835  834  838  836
CONECT  836  835  842  837
CONECT  837  836
CONECT  838  835  839
CONECT  839  838  840  841
CONECT  840  839
CONECT  841  839
CONECT  842  836  843
CONECT  843  842  846  844
CONECT  844  843  845
CONECT  845  844
CONECT  846  843  847
CONECT  847  846  849  848
CONECT  848  847  850
CONECT  849  847  851
CONECT  850  848  852
CONECT  851  849  852
CONECT  852  850  851
CONECT  853  854
CONECT  854  853  855  857
CONECT  855  854  856  865
CONECT  856  855
CONECT  857  854  858
CONECT  858  857  859  860
CONECT  859  858  861
CONECT  860  858  862
CONECT  861  859  863
CONECT  862  860  863
CONECT  863  861  862  864
CONECT  864  863
CONECT  865  855  866
CONECT  866  865  867  869
CONECT  867  866  868  874
CONECT  868  867
CONECT  869  866  870
CONECT  870  869  871
CONECT  871  870  872  873
CONECT  872  871
CONECT  873  871
CONECT  874  867  875
CONECT  875  874  876  878
CONECT  876  875  877  886
CONECT  877  876
CONECT  878  875  879
CONECT  879  878  880  881
CONECT  880  879  882
CONECT  881  879  883
CONECT  882  880  884
CONECT  883  881  884
CONECT  884  882  883  885
CONECT  885  884
CONECT  886  876  887
CONECT  887  886  888  890
CONECT  888  887  889  891
CONECT  889  888
CONECT  890  887
CONECT  891  888  892
CONECT  892  891  895  893
CONECT  893  892  894  902
CONECT  894  893
CONECT  895  892  896
CONECT  896  895  897
CONECT  897  896  898
CONECT  898  897  899
CONECT  899  898  900  901
CONECT  900  899
CONECT  901  899
CONECT  902  893  903
CONECT  903  902  904  906
CONECT  904  903  916  905
CONECT  905  904
CONECT  906  903  907
CONECT  907  906  908
CONECT  908  907  909
CONECT  909  908  910
CONECT  910  909  914  911
CONECT  911  910  912
CONECT  912  911  913
CONECT  913  912  915
CONECT  914  910  915
CONECT  915  913  914
CONECT  916  904  917
CONECT  917  916  918  920
CONECT  918  917  919  926
CONECT  919  918
CONECT  920  917  921
CONECT  921  920  922  923
CONECT  922  921  924
CONECT  923  921  925
CONECT  924  922  925
CONECT  925  923  924
CONECT  926  918  927  932
CONECT  927  926  928  930
CONECT  928  927  929  933
CONECT  929  928
CONECT  930  927  931
CONECT  931  930  932
CONECT  932  926  931
CONECT  933  928  934
CONECT  934  933  937  935
CONECT  935  934  936
CONECT  936  935
CONECT  937  934  938
CONECT  938  937  940  939
CONECT  939  938
CONECT  940  938
MASTER        3    0    0    0    0    0    0    0  939    2  939    0
END
